# Supplementary material for: Self‐Produced Brain‐Like ECM From 3D‐Cultured Dermal Fibroblasts Enhances Neuronal Growth and Survival
Source: Biotechnol J. 2025 Mar 10;20(3):e202400594. doi: 10.1002/biot.202400594 (PMC11891511; doi:10.1002/biot.202400594)
Supplement: Supplementary file 2 — Supporting Information [file BIOT-20-e202400594-s003.xlsx]

## Sheet: Feuil1
Accession	Symbol	2D_inj1	2D_inj2	2D_inj3	3D_inj1	3D_inj2	3D_inj3	Log(Fold Change)	ajusted p-value
P07585	DCN	646600	309450	571210	1614900000	1910000000	1691700000	11.803	0.0000043315
Q06828	FMOD	2145730	2137278	2654100	1687000000	1774300000	1750800000	9.5605	0.00000056283
Q8IUX7	AEBP1	2145730	2137278	2804100	852700000	843450000	846290000	8.4988	0.00000079305
P51884	LUM	10411000	7762600	9790600	2537400000	2518100000	2643400000	8.1158	0.00000082112
Q9NR99	MXRA5	5191300	4331900	1405200	813920000	824860000	785560000	7.9975	0.000064028
P51888	PRELP	2145730	2137278	1372939	365760000	379090000	378750000	7.6639	0.0000043315
E7EV71	LTBP1	238320	2137278	355390	103230000	105450000	103230000	7.5219	0.00049726
Q07507	DPT	2145730	2137278	1372939	308460000	316290000	309180000	7.3973	0.0000044124
Q08397	LOXL1	4322800	2137278	1372939	243610000	240970000	239200000	6.6927	0.000059957
G3V4U0	FBLN5	2145730	2137278	1372939	173670000	180180000	173130000	6.5716	0.000006212
Q05707	COL14A1	2145730	2137278	1372939	177720000	169460000	170200000	6.5449	0.0000062886
Q06278	AOX1	2486200	5089800	3201500	245790000	238580000	241700000	6.1388	0.000018506
C9JS50	STEAP4	2145730	2137278	1372939	125920000	113340000	96555000	5.9132	0.000011817
Q14112	NID2	2924600	7818200	4120600	218190000	226820000	331560000	5.8033	0.000079975
P21810	BGN	35667000	27973000	46047000	1931000000	2040000000	1955600000	5.7851	0.0000086926
P35555	FBN1	6542000	6694100	8299300	390770000	367130000	389170000	5.743	0.000001634
Q6UXB8	PI16	2145730	2137278	1372939	94100000	92497000	91037000	5.6471	0.0000097124
A0A494C0P0	MED27	2145730	2137278	1372939	81226000	60205000	80050000	5.308	0.000017104
Q12805	EFEMP1	3281600	2137278	1372939	87031000	72198000	77416000	5.2082	0.000058205
G5E9D8	ITIH5	2145730	2137278	1372939	71945000	65633000	66251000	5.2002	0.000012089
A0A0A6YYL4	CORO7	2145730	2137278	1372939	63050000	62175000	68339000	5.1256	0.0000124
P34810	CD68	2145730	2137278	1372939	58893000	59660000	55760000	4.9751	0.00001301
Q9HCB6	SPON1	7741500	5904400	6402000	192180000	187670000	186130000	4.8285	0.0000036236
O95967	EFEMP2	4080800	4730200	1372939	86918000	83253000	81095000	4.8115	0.00033401
E9PS44	IFITM3	1507400	1520000	1550000	45101000	39235000	42677000	4.792	0.00000078927
Q6UVY6	MOXD1	7722200	7328900	3517800	125530000	124480000	116520000	4.3863	0.00009836
A0A3B3ITK0	THBS2	2145730	2137278	1372939	39860000	38552000	35694000	4.3629	0.000019955
K7ES70	MFAP4	2145730	2137278	1372939	37632000	40231000	35670000	4.3554	0.000020205
P17900	GM2A	5041000	2137278	1372939	54493000	49186000	46417000	4.346	0.00047633
O75475	PSIP1	2145730	2137278	1372939	34760000	30953000	39785000	4.2437	0.000027177
B1AHL2	FBLN1	247085730	218127278	218422939	4017230000	4234210000	4259880000	4.1959	0.0000010174
P98095	FBLN2	111470000	104550000	108100000	1980300000	1955200000	1924800000	4.1768	0.00000056283
Q15582	TGFBI	188070000	179950000	207130000	3379900000	3342300000	3430500000	4.1442	0.00000088711
Q9UKU9	ANGPTL2	2145730	2137278	1372939	30640000	34792000	32139000	4.1366	0.000023396
P29590	PML	5011600	4496000	5838700	83759000	90267000	93211000	4.1291	0.0000047935
P07996	THBS1	284170000	267170000	270460000	4619500000	4502900000	4678300000	4.0701	0.00000056283
D6RGG3	COL12A1	818110000	796290000	765490000	13121000000	13362000000	13236000000	4.0614	0.00000056283
P16234	PDGFRA	2145730	2137278	1372939	27480000	25350000	28065000	3.8668	0.000027944
F8VV56	CD63	2145730	2137278	1372939	30203000	25263000	23854000	3.8324	0.000036605
P08294	SOD3	2145730	2137278	1372939	29815000	27650000	21723000	3.8246	0.000046994
Q96SM3	CPXM1	2145730	2137278	1372939	26123000	27937000	23627000	3.8064	0.000032676
P12111	COL6A3	656020000	712440000	695780000	9673000000	9479100000	9477600000	3.7946	0.00000075124
F5H2D0	C1R	2145730	2137278	1372939	25862000	27217000	22260000	3.7604	0.000035807
P10909	CLU	2145730	2137278	4524400	34703000	37370000	38713000	3.7469	0.00016545
P12107	COL11A1	2145730	2137278	1372939	26495000	23813000	21904000	3.7	0.00003631
B3KW70	MFAP5	2145730	2137278	1372939	24826000	24929000	21558000	3.6831	0.000035148
Q9Y6C2	EMILIN1	60227000	60852000	63656000	738950000	738670000	752660000	3.5941	0.00000061113
Q9BUT1	BDH2	2145730	2137278	1372939	24790000	21029000	19370000	3.5491	0.000048111
G3V511	LTBP2	18181000	19294000	23206000	258460000	211300000	236290000	3.5435	0.000010542
Q7Z5L7	PODN	2145730	2137278	1372939	20279000	23166000	20168000	3.5184	0.000040373
E9PN41	TSPAN4	2145730	2137278	1372939	30393000	14295000	20571000	3.4904	0.0002547
P12110	COL6A2	377180000	359450000	341560000	4029600000	3880300000	3704100000	3.4295	0.0000013235
P14649	MYL6B	8268400	2137278	1372939	33278000	33046000	27108000	3.421	0.0053753
O60565	GREM1	2145730	2137278	1372939	16749000	20904000	22022000	3.4194	0.000060962
P04179	SOD2	897030000	934710000	904290000	9513200000	9603900000	9050600000	3.3636	0.00000078927
Q9H6X2	ANTXR1	2145730	2137278	1372939	19102000	17133000	18710000	3.3085	0.000046994
E9PQX9	DRAP1	2145730	4491500	1372939	22831000	22690000	22540000	3.2618	0.0010054
P23470	PTPRG	2145730	2137278	1372939	17597000	15585000	19311000	3.2387	0.000060854
P05155	SERPING1	2145730	6593600	1372939	22230000	25794000	28263000	3.2348	0.0038023
Q9H7C4	SYNC	2145730	2137278	1372939	14455000	16024000	19980000	3.1739	0.000085862
A0A087X0S5	COL6A1	701560000	722260000	646520000	6355200000	6086900000	6100400000	3.1642	0.000001634
O60687	SRPX2	2145730	2137278	1372939	18818000	14015000	16086000	3.1321	0.000081544
P28799	GRN	2145730	2137278	1372939	13445000	17980000	16794000	3.1109	0.000085797
E5RIP4	SLC39A14	2145730	2137278	1372939	14104000	17045000	16599000	3.1026	0.000067154
Q9Y625	GPC6	12774000	12280000	9311700	102830000	92327000	94757000	3.0888	0.000019242
O95295	SNAPIN	2145730	2137278	1372939	16746000	14307000	15795000	3.0771	0.000063885
F8WCZ6	C1S	2145730	2137278	1372939	15504000	17391000	13944000	3.074	0.000072061
P20908	COL5A1	185300000	175620000	185380000	1552900000	1490700000	1526000000	3.0646	0.00000079722
P24821	TNC	1132000000	1167200000	1183200000	9865200000	9456200000	9557200000	3.0519	0.00000079305
Q9P0R6	GSKIP	2145730	2137278	1372939	17438000	13611000	14819000	3.0419	0.000080329
Q5SSJ5	HP1BP3	2145730	2137278	1372939	14139000	14297000	16855000	3.0266	0.000072061
Q16527	CSRP2	8381500	8573800	8757900	71492000	67857000	69930000	3.0247	0.00000079305
O94769	ECM2	2145730	2137278	1372939	14005000	15919000	14999000	3.0176	0.000064648
O75881	CYP7B1	2145730	2137278	1372939	15243000	14107000	14773000	2.9929	0.000062386
Q15714	TSC22D1	2145730	2137278	1372939	14722000	15235000	12951000	2.9499	0.000073991
Q96AQ6	PBXIP1	7948900	2137278	8653000	40919000	31602000	50272000	2.9295	0.0056425
P39060	COL18A1	4675900	5520400	1372939	27097000	25031000	22809000	2.9233	0.0043651
P19320	VCAM1	2145730	2137278	1372939	13099000	14995000	13536000	2.9073	0.000073843
Q13643	FHL3	18140000	10897000	13108000	94792000	103300000	97193000	2.8403	0.000075509
Q96BW5	PTER	2145730	2137278	1372939	12164000	12674000	14182000	2.8133	0.000085797
Q96RW7	HMCN1	2145730	2137278	1372939	12960000	12903000	12856000	2.8052	0.00007393
J3QLD9	FLOT2	5020800	4811100	1372939	20532000	23887000	22953000	2.8023	0.0045581
P10321	HLA-C	2145730	2137278	1372939	13069000	12994000	12388000	2.7947	0.000076123
P14543	NID1	2145730	2137278	15801000	28736000	35522000	22947000	2.7788	0.026601
Q9UEY8	ADD3	2145730	2137278	7632400	24559000	19962000	20758000	2.7279	0.0051152
Q9H3Z4	DNAJC5	6641800	7440900	6437000	43095000	46923000	44860000	2.7185	0.0000047935
Q9BXP5	SRRT	2145730	7839500	1372939	18528000	20923000	16899000	2.716	0.011631
P05997	COL5A2	116080000	120170000	105980000	724910000	736390000	685490000	2.6505	0.0000041087
C9JBL0	SP100	2145730	2137278	1372939	12511000	10896000	11223000	2.6416	0.00010304
Q5KU26	COLEC12	2145730	2137278	1372939	11980000	10796000	11757000	2.6386	0.000098234
O15155	BET1	6852200	7600700	1372939	25946000	28011000	23044000	2.6239	0.016333
Q9H425	C1orf198	16033000	15027000	9651200	82451000	76020000	84374000	2.6098	0.00013025
O75094	SLIT3	2145730	2137278	1372939	10450000	10688000	11915000	2.5745	0.00011253
S4R3H4	ACIN1	2145730	2137278	1372939	9485600	12563000	11083000	2.5709	0.00015849
Q9H4X1	RGCC	2145730	2137278	1372939	10189000	10886000	11730000	2.5637	0.00011382
P08253	MMP2	54581000	51612000	53832000	317320000	296730000	312740000	2.5338	0.0000017092
A0A0A0MTC7	LAMA4	2145730	2137278	1372939	10269000	11039000	10546000	2.523	0.00011064
H3BM18	IFI16	2145730	2137278	1372939	9451200	10184000	12095000	2.5102	0.00015933
P62633	CNBP	2145730	19770000	18143000	57810000	49452000	47241000	2.485	0.047718
P02794	FTH1	117230000	126120000	124630000	686710000	709950000	648270000	2.4741	0.0000036756
Q9H0R4	HDHD2	9796000	2137278	1372939	17211000	18081000	15073000	2.4501	0.026601
Q15847	ADIRF	18684000	16960000	16511000	85820000	98498000	97250000	2.4319	0.0000095578
Q53EL6	PDCD4	2145730	2137278	8778600	15294000	15695000	26031000	2.426	0.014781
Q96BJ3	AIDA	2145730	2137278	1372939	10910000	8074100	10536000	2.4012	0.00023446
P36269	GGT5	2145730	2137278	1372939	9079600	9310800	10821000	2.3943	0.0001614
P19971	TYMP	49466000	59608000	51488000	279060000	283050000	276580000	2.3896	0.0000097124
A0A087WT00	CD302	2145730	2137278	7729400	14710000	17185000	19852000	2.3818	0.0093973
P08236	GUSB	19630000	20735000	20434000	110270000	95918000	102310000	2.3412	0.0000052701
J3QTA2	BAG1	6290800	2137278	1372939	13292000	13345000	13533000	2.3409	0.011526
Q4V9L6	TMEM119	5532800	4360900	6894700	26723000	26769000	29206000	2.3242	0.00010404
Q86UE4	MTDH	24239000	20275000	17288000	108920000	93425000	99807000	2.3004	0.000051296
Q9UEE9	CFDP1	2145730	2137278	1372939	9057900	8073900	9870400	2.2803	0.00019705
M0QXD0	MCOLN1	2145730	2137278	1372939	9611600	7763600	9666100	2.28	0.00022384
B4DNG0	OLFML3	2145730	2137278	1372939	7901100	8064500	11293000	2.2788	0.00037007
P33764	S100A3	2145730	4308900	1372939	12111000	12465000	9540100	2.2753	0.0043695
O43516	WIPF1	9395400	2137278	10351000	31117000	28533000	26173000	2.2683	0.020479
F5H5G1	LSAMP	4910100	3378500	3485800	18578000	17591000	19124000	2.252	0.000083531
P27487	DPP4	121510000	136030000	135550000	633280000	617330000	606820000	2.2421	0.0000048434
Q9NYL4	FKBP11	15288000	13498000	16246000	72969000	71247000	67494000	2.2365	0.000012063
O00300	TNFRSF11B	2145730	2137278	11583000	20333000	16720000	16234000	2.233	0.030463
P27105	STOM	25294000	22072000	20476000	107910000	99419000	106770000	2.2156	0.000015325
P43235	CTSK	34711000	44755000	35951000	181790000	167380000	183620000	2.2148	0.000028644
Q9UK45	LSM7	5064900	7076500	1372939	21029000	17057000	13238000	2.1975	0.023725
O15247	CLIC2	2145730	4128700	3015300	13269000	12025000	15989000	2.1925	0.00063751
A0A3B3ISS6	GPNMB	41325000	36341000	36350000	182650000	170320000	166360000	2.189	0.0000097124
Q14195	DPYSL3	238260000	249120000	247930000	1086100000	1123700000	1115000000	2.177	0.0000017092
A0A087WWR8	SULF1	2145730	2137278	1372939	8587400	7340600	9229900	2.1766	0.0002547
Q07092	COL16A1	4880100	2137278	1372939	14054000	9747100	9513600	2.1693	0.0089353
O43752	STX6	2145730	2137278	5821600	16109000	10560000	14143000	2.1646	0.0061519
Q8NC56	LEMD2	13091000	10072000	13813000	52155000	60442000	51636000	2.1606	0.000068672
Q8WUH6	TMEM263	4248600	3207100	2883800	15356000	14022000	14795000	2.1137	0.000093319
P61601	NCALD	9410400	21994000	8818700	54879000	49959000	53445000	2.109	0.0032819
P27701	CD82	2145730	2137278	1372939	12865000	5230700	7374100	2.1001	0.0035771
P02461	COL3A1	87072000	94322000	88768000	393560000	374090000	387160000	2.0963	0.0000039349
O00401	WASL	2145730	2137278	1372939	6978700	7913400	8895300	2.0953	0.00030128
P13611	VCAN	35881000	41275000	35945000	152500000	170790000	155510000	2.0832	0.000013491
Q6UY14	ADAMTSL4	2145730	2137278	1372939	7511900	8236700	7712000	2.0813	0.00022712
H3BU86	STX16	5656800	2137278	1372939	10887000	10027000	11039000	2.0606	0.013976
Q9H008	LHPP	8642300	8548300	6821500	34854000	32058000	32611000	2.0587	0.000032701
Q9NR46	SH3GLB2	2145730	2137278	3948200	8447400	12748000	12005000	2.0526	0.0015897
O14880	MGST3	18860000	19712000	18813000	78643000	82496000	76321000	2.0485	0.0000039349
P07093	SERPINE2	102850000	105670000	91664000	394250000	403000000	432770000	2.0363	0.000012044
P35580	MYH10	64990000	82076000	78565000	309430000	300770000	301420000	2.0216	0.000024845
P21399	ACO1	37360000	34162000	38172000	159680000	146190000	138600000	2.0178	0.000012355
P47224	RABIF	2145730	2137278	7767800	16047000	11708000	12583000	2.0174	0.018082
Q96AB3	ISOC2	2145730	6850700	1372939	11929000	13151000	8384400	2.0087	0.028206
A0A087WT90	MRPL46	2145730	5706200	1372939	9666900	8778200	12551000	1.9951	0.017938
A0A024RBT2	DIABLO	8176000	7816200	8847400	34062000	29720000	31854000	1.9446	0.000013543
Q15286	RAB35	2145730	2137278	9377000	18478000	14190000	9355000	1.9446	0.038315
P15289	ARSA	121960000	120850000	120050000	467360000	468790000	460190000	1.9441	0.000001634
P55287	CDH11	39228000	51753000	52088000	174750000	186060000	180490000	1.9314	0.000064265
P09619	PDGFRB	9288500	5879100	7107100	28064000	27885000	27522000	1.9314	0.0001904
Q92520	FAM3C	58149000	58418000	60107000	222090000	232460000	216800000	1.9255	0.0000039349
O95379	TNFAIP8	18702000	15163000	15918000	63515000	61560000	60643000	1.905	0.000022463
P03956	MMP1	13164000	10167000	11500000	46478000	38374000	44145000	1.8923	0.000065968
P17676	CEBPB	2145730	2137278	3024900	9682900	8994700	8057000	1.8869	0.00017802
P61586	RHOA	38868000	41614000	37405000	148680000	152450000	134470000	1.8849	0.000012476
Q15417	CNN3	266500000	248900000	270770000	991040000	925110000	927900000	1.8553	0.0000068162
O60437	PPL	25114000	25122000	25213000	90924000	85528000	91546000	1.828	0.0000040309
Q8TF66	LRRC15	43997000	30182000	52898000	154560000	134060000	143000000	1.7995	0.00065847
Q5TCU3	TPM2	417620000	247770000	233190000	1044600000	1013000000	945310000	1.7912	0.00098272
P40261	NNMT	550180000	522780000	498330000	1890800000	1815800000	1699000000	1.7823	0.000011649
P05362	ICAM1	17030000	19267000	17208000	63119000	61924000	58197000	1.7774	0.000012868
Q07812	BAX	28764000	31399000	29842000	92382000	100990000	112200000	1.7598	0.000025042
P02792	FTL	116780000	119270000	110210000	385900000	385820000	393380000	1.7513	0.0000047935
Q96NY7	CLIC6	15610000	9893000	10909000	40767000	35288000	44601000	1.7504	0.00049694
P14854	COX6B1	30520000	23779000	26961000	90952000	89619000	88865000	1.7367	0.000040049
A0A494C164	STAT2	6134400	2137278	1372939	8203400	9909300	7987200	1.7242	0.033261
P60468	SEC61B	2145730	4299100	4337400	12170000	10574000	11185000	1.723	0.003047
Q9BZK7	TBL1XR1	2145730	2137278	3833000	10951000	5859000	9785900	1.7195	0.0054331
P14384	CPM	34898000	34315000	36519000	116880000	116690000	113500000	1.7152	0.0000044124
P46977	STT3A	5049600	2137278	1372939	8755000	7990200	7489900	1.7147	0.020057
Q9Y2Y0	ARL2BP	8630200	9008000	6870800	30562000	26048000	22360000	1.6862	0.00024237
C4AMC7	WASH3P	5923000	2137278	1372939	8154700	7921400	8645200	1.6686	0.033002
E9PJK1	CD81	72859000	76847000	75417000	250700000	249770000	215190000	1.6653	0.000020353
O15400	STX7	44565000	54640000	44131000	146470000	149260000	156590000	1.6645	0.000046804
P14209	CD99	33799000	32114000	31573000	104780000	97235000	106460000	1.6614	0.0000097124
P29401	TKT	718090000	687850000	704450000	2242700000	2231600000	2189800000	1.659	0.0000039349
Q4ZHG4	FNDC1	21825000	21396000	29963000	70336000	76103000	78932000	1.6388	0.00020605
Q8N129	CNPY4	28527000	31901000	37768000	99881000	107750000	93579000	1.6243	0.000099584
P50135	HNMT	11107000	14486000	13407000	40964000	40649000	37782000	1.6221	0.000074799
P98160	HSPG2	211840000	199880000	189990000	617870000	615110000	614540000	1.6199	0.0000089185
O14558	HSPB6	113880000	113980000	100750000	336420000	349010000	317900000	1.6117	0.000019242
P02751	FN1	5146600000	5109600000	5189100000	16091000000	15828000000	15104000000	1.6057	0.0000047935
P51911	CNN1	119960000	122260000	127830000	371970000	380720000	368310000	1.5994	0.0000052021
P62834	RAP1A	2145730	5643500	1372939	7285900	8027300	7432400	1.5695	0.035764
Q9UBG0	MRC2	163190000	167260000	159770000	486400000	478100000	487600000	1.5668	0.0000043315
P19338	NCL	316740000	308980000	325290000	930460000	897540000	954070000	1.5485	0.0000063838
Q96BM9	ARL8A	65721000	65350000	79481000	200050000	193630000	216680000	1.54	0.000060854
P67936	TPM4	1015870700	1014579800	1035909600	3079970000	3074837500	2758407000	1.5376	0.000012477
Q99584	S100A13	34096000	33605000	34134000	97969000	97776000	99178000	1.5341	0.0000039349
Q9HAT2	SIAE	16412000	16834000	16807000	51927000	47640000	45274000	1.5307	0.000014799
A0A0A0MSS8	AKR1C3	31674000	38960000	35273000	110350000	95376000	98859000	1.5264	0.000066132
Q9BU02	THTPA	6788800	7104500	5432300	19851000	16896000	18641000	1.5256	0.00014466
Q8NI22	MCFD2	190900000	226140000	195220000	583890000	605980000	559540000	1.518	0.000033698
J3KQL8	APOL2	4431600	3169400	3008200	9024600	11647000	9424900	1.5171	0.00069313
Q9C0C2	TNKS1BP1	203620000	200010000	209280000	581300000	590700000	581080000	1.5164	0.000004444
Q9HCU0	CD248	17439000	19478000	15431000	50672000	46546000	51898000	1.5152	0.000069475
B4DDF4	CNN2	392870000	395710000	420980000	1197400000	1118400000	1130700000	1.5107	0.0000101
P80723	BASP1	199520000	202770000	203120000	589190000	546140000	569430000	1.4929	0.0000070624
P22413	ENPP1	36973000	36971000	40715000	104320000	105410000	111660000	1.4878	0.000014799
O00764	PDXK	72022000	69930000	75797000	223010000	195660000	190330000	1.4811	0.000031045
P08473	MME	724710000	718040000	672560000	1986100000	1921400000	1994100000	1.4808	0.0000088421
P27658	COL8A1	12547000	8472700	8650400	28016000	25548000	27473000	1.4728	0.00051538
Q9UHG3	PCYOX1	31080000	29444000	31941000	82456000	86439000	84105000	1.4527	0.0000097312
F5H1S8	MLEC	21983000	22488000	22143000	60954000	62976000	56971000	1.4401	0.000011772
P62851	RPS25	8200200	7527700	8283300	23075000	22305000	19628000	1.4348	0.000040318
Q9Y680	FKBP7	34173000	33351000	28275000	84726000	91737000	81786000	1.434	0.000064875
P18084	ITGB5	116800000	114000000	116780000	315790000	304730000	316640000	1.4308	0.0000052383
Q9Y6W5	WASF2	8701600	8821600	9607600	23963000	24115000	24921000	1.4291	0.000012678
P40121	CAPG	188400000	192630000	203080000	552280000	508490000	505800000	1.4228	0.000014799
P09486	SPARC	121810000	136820000	115820000	327500000	334060000	337060000	1.4186	0.000028688
Q96HY6	DDRGK1	56843000	47897000	52454000	140510000	140500000	137540000	1.4163	0.000028688
B8ZZK2	GGCT	16744000	14797000	14158000	48562000	35883000	38243000	1.4159	0.00026467
P47985	UQCRFS1	19837000	22460000	15892000	52939000	49823000	49869000	1.4051	0.00025597
Q9UH99	SUN2	30436000	30122000	31813000	89661000	71206000	83755000	1.3988	0.000075444
A0A1W2PPX5	SCARB2	272840000	278830000	274230000	694610000	742360000	738810000	1.3969	0.0000086926
A0A1W2PRB8	C11orf54	12489000	14729000	11940000	34298000	33539000	34804000	1.396	0.000060889
Q9UBR2	CTSZ	118580000	125930000	110510000	310100000	319980000	301520000	1.3934	0.000020385
K7EQB1	STX8	8565900	13109000	7167400	23066000	24102000	26026000	1.3894	0.0025783
Q5JXI8	FHL1	18752000	21137000	21229000	53686000	49508000	55832000	1.3801	0.000037902
Q9NVM1	EVA1B	9411200	11001000	8601300	25033000	24440000	25440000	1.3758	0.000088257
E9PPJ0	SF3B2	34575000	26987000	28270000	74871000	74711000	79801000	1.3603	0.00011853
Q6UN15	FIP1L1	21680000	25953000	21143000	54790000	57035000	64360000	1.3598	0.00012656
H3BLV0	CD55	6363400	7444100	6702100	16737000	14933000	21365000	1.3574	0.00044407
A0A0C4DGQ5	CAPNS1	168720000	180640000	160620000	437390000	410330000	451190000	1.3493	0.000025336
J3KTL2	SRSF1	27565000	30815000	29424000	71303000	71603000	80432000	1.3461	0.000035756
Q8WZA0	LZIC	27588000	27322000	34060000	77845000	79632000	67381000	1.3414	0.0001826
P21291	CSRP1	105610000	105410000	107620000	264240000	267490000	274300000	1.3388	0.000006087
J3QRN6	MYO1D	9835600	10229000	9280100	24287000	23888000	24722000	1.3138	0.000013543
O43294	TGFB1I1	52439000	45227000	54246000	128310000	124190000	122380000	1.3073	0.000054767
O75368	SH3BGRL	134700000	153990000	121370000	314420000	345520000	340400000	1.2922	0.00011967
Q96CX2	KCTD12	11697000	12108000	14604000	32369000	31179000	29767000	1.2868	0.00011263
E7EX44	CALD1	504470000	504760000	461270000	1200100000	1178000000	1173600000	1.2734	0.000014939
Q8N668	COMMD1	18968000	12034000	14924000	39102000	42873000	28699000	1.2733	0.0033975
Q9UFN0	NIPSNAP3A	7887100	6497100	7592000	13026000	19653000	20763000	1.2574	0.0022032
Q86X76	NIT1	4011300	3600900	4056300	10942000	10492000	6835900	1.2479	0.002079
O94888	UBXN7	7515300	8021800	8937900	14656000	24043000	20433000	1.2467	0.0020404
P10606	COX5B	14537000	15553000	14748000	36330000	36126000	33842000	1.2452	0.000016053
A0A0A0MS51	GSN	968206600	959253800	983435100	2356975512	2313261940	2218864982	1.2425	0.0000101
P41208	CETN2	23922000	19767000	19459000	51645000	45388000	51350000	1.2365	0.00016475
P31937	HIBADH	45002000	45433000	51989000	107170000	122640000	105040000	1.233	0.00010228
Q07954	LRP1	254540000	238930000	256680000	584680000	599680000	576700000	1.2317	0.000012868
P43490	NAMPT	319490000	283270000	296000000	677800000	722880000	700990000	1.2268	0.000027301
A0A0A0MSW3	NUP214	2145730	2137278	6214000	7361000	6969700	7115400	1.2264	0.046402
P06756	ITGAV	322250000	342120000	327430000	787440000	765490000	757070000	1.22	0.000011817
Q8IWE2	FAM114A1	144360000	138790000	137100000	311110000	330080000	323930000	1.1994	0.000012614
A0A3B3IRT8	SSR1	178960000	155500000	210080000	382970000	442470000	413980000	1.195	0.00037878
P98179	RBM3	235940000	237520000	237910000	551720000	522590000	552080000	1.1925	0.000010946
P51688	SGSH	126810000	125240000	118470000	283570000	280100000	282230000	1.1915	0.000012063
Q53FA7	TP53I3	23442000	21497000	22444000	50927000	54149000	47535000	1.1783	0.00004101
Q99714	HSD17B10	39197000	38234000	45849000	85639000	89004000	104130000	1.1767	0.0002307
Q96K17	BTF3L4	102950000	96812000	95998000	215830000	224580000	223570000	1.1672	0.000014799
P20674	COX5A	109070000	106450000	103990000	260550000	238990000	214020000	1.1548	0.000085797
Q8WUJ3	CEMIP	15495000	18626000	16738000	34092000	37639000	40637000	1.1441	0.00017802
O75531	BANF1	388040000	374800000	360690000	833940000	823200000	824790000	1.144	0.00001301
P24844	MYL9	117150000	119440000	132020000	266430000	277150000	269600000	1.1433	0.000032701
Q12841	FSTL1	23419000	24286000	24193000	54667000	55145000	49096000	1.1424	0.000032903
J3QRS3	MYL12A	1368900000	1383900000	1428700000	3106300000	3093500000	3006200000	1.1386	0.000011587
O95980	RECK	27633000	25883000	29332000	61824000	60280000	60009000	1.1381	0.000029983
Q96AG4	LRRC59	261890000	284290000	279270000	590250000	609780000	611700000	1.1348	0.000018127
P48059	LIMS1	13660000	9588500	10059000	26066000	21406000	24743000	1.1298	0.0013504
P61225	RAP2B	18489000	18088000	20521000	36676000	45542000	42431000	1.1228	0.00019779
P49189	ALDH9A1	17039000	16915000	15899000	38777000	35447000	34047000	1.1174	0.000047167
O14498	ISLR	33707000	35831000	38446000	79658000	79061000	73767000	1.1076	0.000049951
P00441	SOD1	1599800000	1662900000	1902600000	3576600000	3867700000	3548600000	1.0926	0.00010692
P34059	GALNS	38533000	35470000	34985000	72828000	74528000	85336000	1.092	0.00010021
P54289	CACNA2D1	30663000	26053000	29353000	61394000	57861000	63394000	1.0879	0.000090542
Q8WX93	PALLD	146460000	139430000	138180000	308340000	285120000	303720000	1.0807	0.00002382
P15121	AKR1B1	307660000	317170000	327980000	685960000	648680000	678560000	1.0793	0.000018652
O15116	LSM1	21776000	19209000	18562000	46194000	35805000	43775000	1.0737	0.0004822
P07942	LAMB1	17302000	26277000	19632000	42918000	43761000	44298000	1.0735	0.0016032
Q8N474	SFRP1	5855600	4949400	5713500	10319000	12308000	11961000	1.0659	0.00025113
Q8TD55	PLEKHO2	13284000	15978000	14726000	29684000	30766000	31363000	1.0653	0.00009836
Q0ZGT2	NEXN	55778000	45694000	47265000	99619000	110070000	100620000	1.065	0.0001887
Q92804	TAF15	25860000	28122000	25677000	51618000	60994000	53773000	1.0602	0.00011253
O75506	HSBP1	68246000	55936000	70167000	124470000	137710000	141200000	1.0585	0.00032703
H7C0M1	DKC1	22827000	29760000	19000000	45626000	56078000	45555000	1.0583	0.0033563
Q14011	CIRBP	114570000	116140000	126280000	240620000	255490000	246640000	1.0579	0.000033541
Q9C005	DPY30	36513000	33594000	34280000	73328000	70966000	71764000	1.0503	0.000021869
P25445	FAS	11868000	9734800	10417000	18784000	20908000	27111000	1.0484	0.0017332
K7EJE8	LONP1	25230000	23287000	30020000	46366000	56624000	58770000	1.043	0.00092383
Q96FQ6	S100A16	159070000	159070000	150300000	318850000	323250000	322370000	1.0424	0.000014871
P37802	TAGLN2	1626500000	1592700000	1697400000	3452700000	3417700000	3253200000	1.042	0.00002186
Q9NZU5	LMCD1	112480000	112070000	114900000	242840000	223690000	231880000	1.0401	0.000020417
J3KNW4	FHL2	48822000	47733000	53871000	98698000	109960000	98280000	1.0289	0.000092871
Q03135	CAV1	304770000	313660000	291400000	627860000	605230000	616370000	1.0239	0.000020353
Q07065	CKAP4	1225900000	1226000000	1258900000	2586700000	2485900000	2471400000	1.0234	0.000014523
O14773	TPP1	242500000	254470000	238120000	552000000	436700000	509710000	1.0213	0.00024449
P00390	GSR	46920000	51631000	48294000	97068000	103970000	95356000	1.0134	0.000047719
Q9H3P7	ACBD3	18738000	18948000	19287000	39085000	34103000	42035000	1.0108	0.00016179
O00217	NDUFS8	18986000	21036000	20197000	40150000	38540000	42626000	1.0105	0.000057785
J3KTI2	MIEN1	12877000	14730000	16035000	29446000	29029000	29046000	1.0097	0.00017932
Q9UM22	EPDR1	27760000	26771000	25764000	50750000	53303000	57388000	1.0064	0.000058239
C9J0K6	SRI	16514000	16640000	15784000	31205000	33638000	33383000	1.0047	0.000027944
Q9UIJ7	AK3	28276000	32280000	27718000	61762000	52769000	62537000	1.0034	0.00027535
O60888	CUTA	247160000	256500000	241220000	473620000	532010000	487130000	1.0016	0.000050613
Q14847	LASP1	199200000	164730000	185350000	357100000	370360000	368740000	1.0011	0.00012783
Q9UNN8	PROCR	19348000	19735000	1372939	41701000	45334000	55483000	2.5481	0.078042
E7EV99	ADD1	13485000	10973000	1372939	24099000	30393000	25908000	2.1818	0.070235
Q15274	QPRT	20310000	21000000	1372939	33406000	30631000	51082000	2.16	0.12685
Q14789	GOLGB1	13472000	11809000	1372939	27646000	26771000	17782000	1.971	0.098754
Q9GZT4	SRR	10133000	8779400	1372939	30450000	8120900	29200000	1.9618	0.1074
Q9Y3Q3	TMED3	2145730	7561200	1372939	10322000	9234400	8087400	1.7043	0.052419
H0YE28	SELENOH	8814100	8155000	1372939	18104000	11973000	15188000	1.6867	0.089002
Q9UKX5	ITGA11	11518000	2137278	11106000	19907000	22911000	19498000	1.6745	0.068834
Q9Y287	ITM2B	10578000	2137278	9853100	22795000	18136000	16650000	1.6498	0.062194
H0YKS8	MFGE8	2145730	12155000	8399000	21968000	16913000	16949000	1.6151	0.067634
Q01459	CTBS	2145730	11765000	13424000	18981000	21016000	22837000	1.5829	0.093782
P32856	STX2	2145730	7182000	10786000	13958000	14975000	17283000	1.4806	0.067307
J3KNF4	CCS	14027000	12590000	1372939	17318000	15451000	18856000	1.4597	0.19563
O75348	ATP6V1G1	49517000	21590000	10703000	63064000	56908000	57871000	1.394	0.060799
Q9NQS1	AVEN	10462000	2137278	11779000	16977000	14334000	18837000	1.3738	0.11376
P08574	CYC1	9860700	2137278	11905000	16036000	15912000	13786000	1.2698	0.13082
C9JBE1	DNPEP	7095600	2137278	8595400	9702800	13375000	13022000	1.2322	0.086938
Q96DE0	NUDT16	11461000	2137278	8496900	10686000	14823000	16598000	1.2197	0.13615
Q9BTT0	ANP32E	72259000	72064000	74054000	165040000	135930000	136800000	0.9975	0.00018911
P35754	GLRX	83483000	86032000	86708000	156550000	176310000	178860000	0.99561	0.000066668
Q9P1F3	ABRACL	12824000	14534000	10458000	30892000	23271000	21436000	0.99431	0.0042087
A6NC48	BST1	29689000	32351000	30671000	61733000	59647000	62204000	0.98629	0.000028062
A0A087X0K9	TJP1	16430000	13803000	18644000	30067000	32823000	33160000	0.9841	0.00072411
Q13308	PTK7	79947000	80528000	91116000	167860000	164180000	164100000	0.98222	0.000067122
Q9Y6I3	EPN1	46352000	48129000	49437000	92550000	96642000	94752000	0.98064	0.000021468
Q9P2E9	RRBP1	262300000	275090000	284000000	534870000	528270000	554640000	0.97833	0.000027944
P02545	LMNA	2065800000	1926900000	1948700000	3837000000	3925100000	3924000000	0.97651	0.000021869
O75380	NDUFS6	16613000	15150000	18906000	32028000	33728000	33140000	0.97046	0.0002286
Q12797	ASPH	120080000	133950000	118550000	247200000	221590000	260110000	0.96717	0.0001822
O60664	PLIN3	945300000	848090000	849930000	1748500000	1825000000	1582800000	0.96331	0.00013853
P30480	HLA-B	19368000	21174000	20705000	35826000	42968000	40683000	0.96092	0.00017838
P06748	NPM1	764030000	806450000	754350000	1497100000	1542600000	1479100000	0.9592	0.000024845
K7EK56	C19orf25	19545000	16587000	22888000	37751000	36346000	39607000	0.95754	0.00093717
H0YHG0	SARNP	8264700	9277000	8730600	17787000	16319000	16788000	0.95463	0.000068886
E9PIM6	THY1	323660000	318850000	310760000	584690000	625200000	637380000	0.95366	0.000032701
C9JFR7	CYCS	38118000	33678000	31893000	67874000	71183000	61508000	0.95322	0.00027137
P80217	IFI35	6912600	4109000	5437800	12012000	11077000	8366000	0.9498	0.012575
P10253	GAA	206100000	190720000	195050000	395750000	378660000	365190000	0.94516	0.000042532
Q9UHL4	DPP7	34680000	37587000	37933000	70771000	68243000	72998000	0.94464	0.000047423
P07686	HEXB	252150000	230700000	238570000	455180000	468250000	455310000	0.93528	0.000032701
O95865	DDAH2	51779000	52141000	58187000	103300000	94833000	112130000	0.93526	0.00020838
Q9UHB6	LIMA1	315890000	294790000	304180000	606040000	566120000	576320000	0.93445	0.000034578
P61769	B2M	22255000	18898000	23566000	43644000	38764000	39966000	0.9234	0.00043082
O00499	BIN1	33714000	41030000	40969000	72096000	77435000	68819000	0.92038	0.00040948
Q86Y82	STX12	42094000	57447000	51659000	90711000	89000000	103500000	0.91393	0.001498
Q9P000	COMMD9	33421000	29463000	33088000	56676000	56788000	67179000	0.91012	0.00034434
P31949	S100A11	992880000	997800000	953220000	1803200000	1840900000	1875800000	0.90703	0.000021869
E7EX17	EIF4B	27628000	26560000	26656000	51313000	46662000	53781000	0.90627	0.000090289
P09497	CLTB	5975000	6402300	6453300	12083000	11775000	11403000	0.90545	0.000040452
P20810	CAST	239410000	260660000	247220000	469610000	448340000	481280000	0.90516	0.000047719
P29373	CRABP2	52335000	50128000	49815000	94761000	91505000	97187000	0.89631	0.000028708
Q13641	TPBG	54726000	52825000	48858000	95757000	97254000	97484000	0.89475	0.000055314
P51153	RAB13	13482000	13271000	12180000	25023000	26946000	20602000	0.89076	0.0008303
A0A3B3IS52	MOGS	11873000	13142000	13132000	23775000	22986000	23789000	0.88851	0.000061826
H0YN26	ANP32A	97551000	95622000	99437000	198710000	163770000	180470000	0.88753	0.00020265
Q70UQ0	IKBIP	46949000	43912000	43958000	89305000	80431000	79135000	0.88299	0.00010009
O14613	CDC42EP2	14604000	12078000	14632000	25691000	24933000	25262000	0.88281	0.0002995
D6RFM5	SDHA	19532000	18853000	20718000	37066000	35377000	36301000	0.88047	0.000047572
Q71UI9	H2AZ2	109710000	95715000	99207000	174270000	193690000	190970000	0.87646	0.00016774
P13473	LAMP2	153650000	142620000	157530000	275050000	287950000	269180000	0.87554	0.000065787
P62330	ARF6	58537000	52597000	51788000	90863000	101220000	105550000	0.86867	0.00024237
O60784	TOM1	105920000	110330000	115980000	214960000	183230000	209220000	0.86802	0.0002067
Q9ULZ3	PYCARD	30852000	23537000	32135000	51161000	50668000	54538000	0.86631	0.0017036
Q6EEV4	POLR2M	12880000	15196000	12225000	25572000	23651000	23737000	0.86165	0.00045198
P07919	UQCRH	65904000	82959000	66110000	123590000	136690000	126180000	0.85337	0.00083307
P35221	CTNNA1	112700000	123190000	124580000	219980000	205640000	222760000	0.84751	0.000093319
P26232	CTNNA2	19079000	25672000	21904000	41998000	40558000	36665000	0.84711	0.0015042
O75937	DNAJC8	21536000	22159000	22743000	40486000	37414000	41598000	0.84582	0.000072061
F8W031	CNPY2	78515000	87318000	88839000	157550000	155850000	143930000	0.84556	0.00014753
P20933	AGA	11984000	11062000	10687000	20658000	21999000	18056000	0.84468	0.00042401
P36543	ATP6V1E1	24490000	26551000	28172000	45665000	46908000	48699000	0.83653	0.00012725
Q9HDC9	APMAP	53640000	52538000	52662000	104330000	90263000	89558000	0.83554	0.00017457
Q9Y277	VDAC3	12757000	15712000	14047000	23847000	23905000	27865000	0.83205	0.0008141
Q08378	GOLGA3	23090000	21155000	18066000	34381000	34190000	42298000	0.83141	0.0020096
Q9H446	RWDD1	18970000	21695000	17635000	34555000	36745000	32134000	0.83034	0.0005727
Q9UBI6	GNG12	69932000	56277000	77782000	116730000	128020000	114510000	0.82762	0.002126
Q6EMK4	VASN	78474000	87747000	75141000	142940000	141810000	142650000	0.82749	0.00014466
Q02818	NUCB1	254650000	244750000	258580000	438170000	460300000	442480000	0.82308	0.000035756
Q9Y2Q5	LAMTOR2	33218000	29021000	33227000	52556000	55933000	60132000	0.82142	0.00031061
P62995	TRA2B	19547000	20338000	20763000	33692000	34164000	39505000	0.82059	0.00022928
Q9Y5Z4	HEBP2	50912000	54712000	52400000	81404000	94485000	104080000	0.81846	0.00069244
H0Y630	STK24	10474000	13877000	12326000	24158000	19643000	20506000	0.81378	0.0024381
P52943	CRIP2	69286000	73812000	86262000	125490000	144460000	131200000	0.81022	0.00082636
P28838	LAP3	150010000	144790000	160290000	268880000	265530000	262670000	0.80979	0.000062386
P16278	GLB1	142920000	143300000	148010000	239240000	266530000	254350000	0.80654	0.000073403
Q8IV08	PLD3	11247000	12782000	19621000	30104000	19424000	25707000	0.80463	0.035012
A0A0C4DGB0	SCOC	26664000	26269000	20850000	41135000	47112000	40008000	0.80282	0.0018363
Q14247	CTTN	302650000	311960000	307000000	558200000	513480000	536240000	0.80224	0.000047719
Q16555	DPYSL2	1263300000	1269000000	1292600000	2204600000	2215600000	2234500000	0.799	0.000020801
Q14258	TRIM25	19700000	21439000	19626000	32721000	36483000	36400000	0.79673	0.00016495
F6U1T9	PPP3R1	45382000	45903000	34484000	72702000	71374000	72236000	0.79449	0.001867
Q9NPA8	ENY2	21396000	20437000	17368000	32356000	38980000	31318000	0.79293	0.0018363
P61960	UFM1	162360000	174860000	173430000	290920000	300830000	291770000	0.79155	0.000049942
Q53T59	HS1BP3	11077000	11147000	11910000	19480000	18034000	21630000	0.78978	0.00032548
P55268	LAMB2	19859000	19617000	19685000	34558000	28008000	40938000	0.78977	0.0035229
Q15942	ZYX	625960000	602180000	620830000	1070400000	1083900000	1032700000	0.78537	0.000034529
B3KPU0	PDLIM2	42757000	49983000	49746000	82687000	80727000	81508000	0.78516	0.00024079
O75915	ARL6IP5	23347000	22566000	21983000	40466000	33479000	43552000	0.78298	0.0010982
Q9H444	CHMP4B	29333000	26552000	33056000	53814000	51655000	46923000	0.78031	0.00087404
Q9UJU6	DBNL	154370000	139560000	148050000	240440000	265650000	252950000	0.78023	0.0001321
P50579	METAP2	32942000	35171000	33533000	54318000	66590000	54246000	0.77879	0.0007106
Q5JRA6	MIA3	11196000	8627100	12500000	17529000	18366000	18778000	0.77466	0.004069
O43399	TPD52L2	117030000	109320000	120860000	203020000	201270000	189440000	0.77457	0.00010359
Q15075	EEA1	157300000	139950000	155920000	249480000	265980000	256940000	0.77081	0.00014466
Q96AT9	RPE	63695000	59932000	60971000	97241000	109950000	107620000	0.76853	0.0001468
P54802	NAGLU	31491000	32000000	32402000	57322000	54441000	51529000	0.76669	0.000080329
O75828	CBR3	59120000	55758000	55611000	98302000	89237000	102530000	0.76488	0.00018668
Q9HB40	SCPEP1	13838000	14305000	13011000	23260000	22392000	24200000	0.76365	0.00010258
P35579	MYH9	2767400000	2787800000	2921900000	4678700000	4864500000	4811800000	0.76014	0.000042573
Q96CV9	OPTN	55081000	55171000	52871000	96167000	91483000	88621000	0.75958	0.000064648
Q16647	PTGIS	19467000	18741000	20697000	34398000	32773000	32390000	0.75791	0.000096045
O14562	UBFD1	9527600	11724000	13531000	19485000	17215000	21737000	0.75675	0.0062262
Q99961	SH3GL1	86142000	76447000	75518000	127450000	135800000	137560000	0.75309	0.0002286
A0A087WUT6	EIF5B	20418000	22960000	17044000	33918000	36644000	30708000	0.752	0.0030893
P09496	CLTA	15284000	13269000	11702000	23805000	24092000	19686000	0.75005	0.0031897
P15848	ARSB	82457000	84158000	70292000	128220000	127600000	141260000	0.74809	0.00064829
Q14118	DAG1	32562000	18298000	35175000	46525000	46150000	46059000	0.74613	0.040908
Q96SB3	PPP1R9B	14111000	18718000	17845000	26498000	30068000	27903000	0.74592	0.0025334
Q01995	TAGLN	1859600000	1803200000	1842000000	3138000000	3068200000	3016200000	0.74438	0.000033139
P00325	ADH1B	71595000	62870000	67387000	110570000	114790000	111240000	0.73957	0.00014466
Q9NVD7	PARVA	61018000	58583000	54593000	93773000	95617000	100650000	0.73643	0.00014239
Q14554	PDIA5	69683000	60151000	61666000	99502000	113720000	105050000	0.73376	0.00049726
E9PK52	EPB41L2	21335000	19914000	25365000	39298000	35197000	35642000	0.73121	0.0014529
P15144	ANPEP	1599400000	1634900000	1628400000	2703100000	2679200000	2687100000	0.73076	0.0000269
O95302	FKBP9	331320000	299720000	321260000	502540000	527340000	547540000	0.72845	0.00014559
Q8NBK3	SUMF1	8495300	8743800	8563100	12924000	13657000	16348000	0.72718	0.00097207
P16152	CBR1	289720000	309740000	304500000	513070000	508550000	475060000	0.72717	0.000093319
Q7Z3B1	NEGR1	25313000	21859000	22839000	34705000	44408000	36871000	0.72295	0.0019966
P26447	S100A4	88417000	88522000	88853000	146110000	148200000	144340000	0.72269	0.000027944
P23526	AHCY	32049000	29573000	30683000	49599000	51463000	50929000	0.72011	0.000068316
P0DN76	U2AF1	29753000	28827000	30786000	46570000	46370000	53735000	0.71191	0.00035782
Q99829	CPNE1	56970000	57185000	61234000	97564000	93778000	95427000	0.70994	0.000073403
P17931	LGALS3	112210000	108720000	112280000	179880000	195140000	169350000	0.70588	0.00020605
Q01658	DR1	32477000	35666000	29215000	55929000	52287000	50187000	0.70556	0.00082021
P16930	FAH	19318000	17375000	18226000	28516000	31118000	29651000	0.70155	0.00017885
P17050	NAGA	19045000	15002000	15609000	26446000	21376000	33929000	0.70154	0.018852
Q96D15	RCN3	1492600000	1489700000	1401700000	2420800000	2401000000	2300400000	0.70033	0.000076123
P36405	ARL3	76444000	77706000	83255000	126810000	126480000	131960000	0.69917	0.000094226
A0A0A0MTI5	DBI	335660000	323640000	319070000	548590000	534270000	505610000	0.69869	0.00008873
M0R165	EPS15L1	31378000	31209000	25852000	52199000	43774000	47361000	0.6986	0.0018873
Q8NDH3	NPEPL1	8673000	11954000	10710000	15717000	17524000	17207000	0.69787	0.0040683
J3KMZ9	LDLR	8605300	8743700	9229700	15487000	13995000	13639000	0.69658	0.00024208
P29966	MARCKS	139580000	138330000	154170000	246740000	220500000	232760000	0.6963	0.000297
P16989	YBX3	102390000	119790000	131940000	202430000	184550000	181430000	0.68879	0.0019849
Q5EBL4	RILPL1	27893000	21685000	16168000	37132000	33285000	32956000	0.68611	0.02502
M0R0F0	RPS5	193970000	189220000	190260000	307490000	303960000	310820000	0.68554	0.000035132
Q9GZZ9	UBA5	24479000	24805000	23312000	39032000	38885000	38721000	0.68458	0.000055603
O00161	SNAP23	26122000	29005000	30699000	44354000	46642000	46393000	0.68161	0.00037481
Q06323	PSME1	164050000	169080000	164020000	263850000	272570000	260480000	0.6806	0.000049795
E9PEX6	DLD	27807000	30840000	34045000	50354000	45676000	51857000	0.6768	0.001215
P09104	ENO2	225030000	238760000	240110000	350750000	407210000	367290000	0.67459	0.0003642
Q8NHP8	PLBD2	117740000	105760000	94473000	166780000	174340000	164220000	0.6737	0.0010054
Q9P0J7	KCMF1	9675900	11219000	10905000	15313000	19185000	16267000	0.67109	0.0021901
Q96AY3	FKBP10	1002100000	929650000	992530000	1580600000	1531700000	1540000000	0.67052	0.000085797
Q02952	AKAP12	121920000	131810000	133920000	202250000	197790000	215300000	0.6669	0.00020024
Q8NBS9	TXNDC5	897130000	884230000	866930000	1433700000	1382500000	1387400000	0.66651	0.00004907
Q9Y646	CPQ	24191000	20397000	22738000	38593000	35696000	32524000	0.66589	0.0013286
F8W914	RTN4	324560000	358390000	357500000	555720000	572990000	515920000	0.66069	0.00031378
P54727	RAD23B	389630000	385210000	366760000	582230000	609060000	604790000	0.65401	0.000081544
O00264	PGRMC1	294500000	279870000	304620000	445300000	448100000	490150000	0.65393	0.0002296
P30837	ALDH1B1	84936000	80801000	89037000	136660000	124260000	139920000	0.65306	0.00034402
P11233	RALA	54155000	54694000	43678000	83777000	82239000	72998000	0.65295	0.0029378
Q15113	PCOLCE	43390000	50486000	47534000	75678000	73276000	72982000	0.65285	0.00033659
O14964	HGS	24014000	24155000	24061000	40558000	36592000	36440000	0.65138	0.00017558
P13716	ALAD	17997000	17369000	16969000	30166000	29661000	22943000	0.65079	0.0036786
O94760	DDAH1	48697000	40635000	48592000	63394000	68369000	84569000	0.64351	0.0067136
Q15642	TRIP10	31289000	32076000	25141000	45877000	43035000	47974000	0.63611	0.0030525
Q86UP2	KTN1	115500000	107410000	112780000	176270000	165020000	180330000	0.63551	0.00017977
Q9NX40	OCIAD1	33007000	32369000	33937000	51066000	49678000	53094000	0.63109	0.000093319
O00754	MAN2B1	71084000	76715000	79379000	119570000	119240000	111570000	0.62589	0.00027483
P11766	ADH5	222860000	227300000	226860000	348310000	351250000	344680000	0.6252	0.00004558
Q14677	CLINT1	7626500	7774000	8728100	12810000	11482000	12900000	0.62482	0.00081194
P62314	SNRPD1	64850000	59936000	66183000	99291000	95700000	97306000	0.61524	0.00017802
P43034	PAFAH1B1	22653000	24786000	25012000	34516000	38751000	37408000	0.611	0.00047629
P42785	PRCP	76668000	73145000	68569000	113860000	108570000	110710000	0.61051	0.00022384
Q9BWD1	ACAT2	71136000	73350000	79643000	122610000	101060000	117940000	0.60473	0.0017782
Q13907	IDI1	53244000	50948000	51167000	87978000	78085000	70814000	0.60312	0.0014734
P46939	UTRN	14144000	13140000	12208000	17477000	19395000	23323000	0.6003	0.0060178
Q08209	PPP3CA	14184000	13581000	14209000	18935000	19990000	25062000	0.59773	0.0045581
C9JIZ6	PSAP	130280000	139000000	175380000	242880000	231660000	195000000	0.59618	0.01162
O15498	YKT6	20007000	21292000	23598000	34239000	33250000	30504000	0.59617	0.0011547
A0A087X1Z3	PSME2	172960000	169930000	183870000	277880000	258320000	259380000	0.59487	0.00022357
P60983	GMFB	100890000	108510000	89530000	153640000	161470000	135540000	0.59283	0.0029477
P49750	YLPM1	17605000	14282000	10889000	20960000	23216000	19261000	0.5918	0.031309
O00244	ATOX1	115540000	126360000	129150000	189970000	194270000	174460000	0.59058	0.00056944
E9PF18	HADH	31775000	32953000	35833000	49133000	51616000	50090000	0.58648	0.00032236
P54105	CLNS1A	16405000	18655000	19035000	29436000	26888000	24911000	0.58632	0.0019172
Q15121	PEA15	635850000	629800000	726960000	971320000	989250000	1023900000	0.58561	0.00065847
P56199	ITGA1	24542000	23447000	20582000	33555000	37960000	31294000	0.58362	0.0032588
E5RGS4	PFDN1	19101000	17324000	17732000	27616000	30372000	23324000	0.5791	0.0042706
O14974	PPP1R12A	49802000	48981000	51442000	74736000	76007000	73631000	0.57896	0.00008582
P18085	ARF4	54875000	51298000	54226000	80910000	77942000	80578000	0.57836	0.0001303
Q9NR31	SAR1A	178320000	203470000	199690000	284960000	278470000	302870000	0.57664	0.00067581
Q9NRX4	PHPT1	39714000	39297000	38674000	63625000	58666000	53329000	0.57387	0.00084762
P68402	PAFAH1B2	253720000	303810000	217860000	388660000	366110000	388840000	0.57338	0.0082901
Q16718	NDUFA5	35911000	32140000	38947000	47382000	47490000	64957000	0.56705	0.017032
P14927	UQCRB	36406000	37301000	39408000	51234000	58696000	57016000	0.55995	0.00072591
A0A0D9SEN1	FAP	125260000	131480000	134670000	191630000	191540000	192590000	0.55743	0.00012656
Q9H8Y8	GORASP2	56046000	58984000	53979000	81134000	82365000	84558000	0.55432	0.00020401
P21281	ATP6V1B2	60866000	55979000	49302000	75650000	84269000	83319000	0.55361	0.002864
Q9BRK5	SDF4	28437000	28317000	29801000	42169000	44431000	40491000	0.55352	0.00025205
A0A087WWU8	TPM3	258746000	262992000	244591000	373322000	375006000	373594000	0.55063	0.00013853
P20700	LMNB1	158710000	156070000	158840000	228480000	239110000	224930000	0.54769	0.00011824
P62873	GNB1	44137000	45287000	52921000	68155000	67118000	71965000	0.54596	0.00181
G3V1V0	MYL6	1193200000	1274900000	1264100000	1801200000	1822000000	1818900000	0.54474	0.00013591
Q15056	EIF4H	236360000	267540000	265340000	356920000	371050000	392580000	0.54387	0.00087861
P68032	ACTC1	5733200000	5724600000	5960200000	8209300000	8491600000	8665000000	0.54221	0.00013304
R4GMU8	LAMTOR5	84405000	62334000	71010000	107850000	96802000	110490000	0.54216	0.0098157
Q15029	EFTUD2	22173000	23707000	21728000	32936000	29659000	35934000	0.53994	0.0019849
P14550	AKR1A1	123650000	133620000	127720000	193780000	188830000	176520000	0.53799	0.00037999
Q92791	P3H4	45269000	40277000	36215000	58866000	53027000	64726000	0.53781	0.0067008
E7EVA0	MAP4	471060000	456980000	466720000	702720000	678470000	643980000	0.53722	0.0002067
A0A2R8Y4Z8	CCDC9	14251000	11594000	9426900	16217000	18884000	15429000	0.53367	0.031239
Q8IVF2	AHNAK2	40160000	41373000	41616000	59629000	57663000	60802000	0.53206	0.00012938
P40616	ARL1	44084000	39474000	53650000	79441000	55148000	64299000	0.53108	0.035536
Q96CG8	CTHRC1	58550000	56369000	52209000	82540000	83396000	75494000	0.53085	0.0008303
P18206	VCL	727550000	718620000	724670000	1054900000	1038700000	1040800000	0.52992	0.000073157
F8W1A4	AK2	83976000	84871000	83536000	128430000	118390000	117760000	0.52951	0.00024237
P30048	PRDX3	462530000	439430000	438020000	678580000	625780000	628480000	0.52795	0.00030634
O15173	PGRMC2	94382000	99011000	106220000	135030000	149890000	146960000	0.52777	0.00088927
Q9NT62	ATG3	21727000	22408000	26622000	32116000	34149000	35405000	0.52766	0.0033311
P04062	GBA	138450000	137920000	142440000	216360000	197730000	190190000	0.52695	0.00053906
Q92688	ANP32B	21411000	18811000	21536000	28745000	29007000	30829000	0.52244	0.00109
Q2TAM5	RELA	33795000	35881000	35401000	52992000	46340000	51787000	0.52227	0.0008303
Q13510	ASAH1	120440000	118330000	108130000	157410000	170780000	168840000	0.51948	0.0006855
R4GN98	S100A6	57061000	59710000	56571000	83413000	78604000	84604000	0.50835	0.00027568
P50479	PDLIM4	80183000	80797000	87054000	116880000	112410000	123460000	0.50804	0.00055592
D6R9P4	GNPDA1	48452000	44975000	50599000	65250000	67254000	71783000	0.50482	0.00090727
F5GZ78	PXN	35086000	34458000	36966000	56139000	47754000	47177000	0.50026	0.0024998
P55957	BID	39945000	40169000	37001000	52569000	52655000	60413000	0.49799	0.0017111
P11047	LAMC1	50767000	57139000	51568000	70246000	71267000	82885000	0.49064	0.0035065
Q6YHK3	CD109	133970000	106410000	111130000	161660000	161370000	168010000	0.48936	0.0051152
A0A2Q2TH77	GOLGA2	22447000	22238000	24120000	31595000	29906000	35238000	0.48916	0.0020105
A0A1W2PS24	HLA-A	195907000	184720000	197651000	268240000	276020000	266880000	0.48867	0.00023839
P51151	RAB9A	32650000	36101000	34559000	44606000	51003000	49397000	0.48802	0.0015042
Q9NYL9	TMOD3	159170000	158260000	159840000	211410000	239730000	218410000	0.48633	0.00067254
H3BM67	NOL3	14529000	15748000	19228000	24530000	20314000	23654000	0.47393	0.019026
Q03252	LMNB2	126130000	129790000	120060000	176510000	176890000	168210000	0.47267	0.00036983
Q9BW83	IFT27	14203000	11771000	13841000	19040000	17741000	18178000	0.46931	0.0037143
Q96CT7	CCDC124	30854000	25465000	36908000	39223000	43277000	45320000	0.46918	0.029876
Q92896	GLG1	143680000	144120000	142030000	196190000	197280000	199870000	0.46508	0.00011803
Q14914	PTGR1	54239000	60986000	57316000	73435000	83757000	80014000	0.45873	0.0021428
P05386	RPLP1	1163100000	1208000000	1313000000	1688800000	1763700000	1605400000	0.45802	0.0014267
A0A0A0MRA5	HNRNPUL1	31345000	32660000	29462000	39046000	42581000	47000000	0.45781	0.0038864
Q9BRR6	ADPGK	22922000	23596000	20886000	32394000	33556000	26902000	0.4574	0.008778
E9PKG1	PRMT1	18399000	18663000	22099000	27057000	30715000	23499000	0.45459	0.019179
Q8TED1	GPX8	20441000	17861000	19788000	28667000	26102000	24833000	0.4543	0.0034273
Q13492	PICALM	47857000	45155000	45994000	64211000	65271000	60990000	0.45426	0.00039179
P51858	HDGF	426040000	399390000	428470000	596050000	560010000	553260000	0.44695	0.00063751
Q9NQR4	NIT2	368490000	408010000	398640000	543290000	548990000	506730000	0.4448	0.0011192
J3KMY5	NPC2	43727000	46387000	46852000	63605000	59908000	62842000	0.44442	0.0004822
P14174	MIF	398510000	320280000	372230000	501170000	601310000	394330000	0.44089	0.061086
O75886	STAM2	28102000	23762000	24545000	38141000	34025000	31571000	0.44059	0.0090494
Q16610	ECM1	25866000	24019000	24915000	33346000	34590000	33538000	0.44047	0.00037074
Q9Y5S9	RBM8A	37796000	41397000	35033000	47219000	51725000	55539000	0.43575	0.0064622
Q15654	TRIP6	66326000	68874000	66169000	86649000	90588000	94662000	0.43253	0.00055346
H3BNC9	RPS17	239310000	196790000	226830000	294350000	302170000	295210000	0.4325	0.0042793
C9JEJ2	PCYT1A	42987000	40022000	40778000	51089000	62366000	53584000	0.4277	0.005817
P10768	ESD	219360000	223120000	233960000	303640000	290940000	314590000	0.42639	0.00064056
Q09666	AHNAK	9867200000	9933300000	10147000000	13526000000	13613000000	12975000000	0.42145	0.00027483
P61019	RAB2A	150400000	146690000	140750000	204870000	189980000	191470000	0.42099	0.00072936
Q16585	SGCB	18214000	15732000	15357000	22665000	21901000	20878000	0.41193	0.005061
Q9Y2V2	CARHSP1	208830000	198040000	228100000	265040000	305620000	273070000	0.40981	0.0055811
P61088	UBE2N	168440000	164650000	167540000	223290000	228130000	212840000	0.40747	0.00042301
Q9GZT8	NIF3L1	17281000	17875000	18058000	25178000	20660000	24974000	0.40655	0.0079286
A0A087WY61	NUMA1	56133000	59048000	48393000	73938000	77819000	64869000	0.40614	0.015626
F5GX30	M6PR	29071000	27117000	30350000	41778000	36309000	36686000	0.40594	0.0046241
P04844	RPN2	156540000	138650000	132460000	200010000	176940000	188460000	0.40468	0.0062757
A0A087WZF1	LPP	175330000	154720000	153910000	218710000	207950000	210060000	0.39808	0.002616
P60903	S100A10	552400000	590220000	620260000	767620000	797900000	755460000	0.39804	0.0015019
Q15637	SF1	120760000	120830000	125100000	169450000	152300000	161300000	0.39644	0.0011034
P63208	SKP1	102500000	102750000	96452000	131160000	129100000	136460000	0.39522	0.00068633
A0A0C4DGH0	CD276	51319000	50689000	57525000	72922000	61701000	75207000	0.39239	0.01307
P32119	PRDX2	385300000	392950000	393500000	500200000	528490000	508090000	0.39092	0.00037999
P54725	RAD23A	25811000	28264000	28579000	35239000	36651000	36252000	0.38906	0.0013286
Q6IAA8	LAMTOR1	100500000	103900000	114250000	144460000	130390000	142030000	0.38837	0.0038593
Q00688	FKBP3	86446000	88099000	86221000	119090000	112050000	109950000	0.38662	0.00067701
P10301	RRAS	34184000	37541000	38140000	47604000	52488000	43728000	0.38618	0.0082869
J3KN66	TOR1AIP1	65439000	67754000	64660000	91736000	82006000	83774000	0.3788	0.0018289
Q5T7C4	HMGB1	182820000	187060000	189410000	240740000	242400000	243770000	0.37832	0.00029232
Q9Y3A6	TMED5	28754000	31443000	30018000	45791000	36213000	35933000	0.37818	0.022656
P16615	ATP2A2	27384000	33130000	30434000	34819000	43497000	39976000	0.37759	0.024071
X6R5C5	CTSA	53384000	49750000	35832000	67829000	51973000	59143000	0.37717	0.1041
A0A0G2JN29	NOMO1	24212000	26894000	25261000	29575000	36302000	33564000	0.37714	0.011269
Q16204	CCDC6	31930000	37390000	36879000	45793000	45787000	45971000	0.37681	0.0045504
B0QYK0	EWSR1	34384000	32378000	34888000	44907000	41381000	45468000	0.37376	0.0019619
Q96IZ0	PAWR	46482000	44799000	48663000	63133000	57071000	60684000	0.36983	0.002126
P61020	RAB5B	49780000	51329000	52427000	65864000	62887000	69742000	0.36954	0.0015547
P09382	LGALS1	4209600000	4330500000	4362600000	5501000000	5687500000	5473500000	0.36885	0.00043672
E7EWR4	CSTF2	20793000	20708000	20950000	26542000	23995000	30296000	0.36563	0.01298
P25325	MPST	70694000	63451000	65334000	84331000	81877000	90074000	0.36186	0.0032959
G3V3A4	SNW1	16212000	13364000	13378000	17078000	18927000	19019000	0.36158	0.017481
Q9BXK5	BCL2L13	28293000	26971000	28796000	35628000	32502000	40092000	0.35971	0.011507
E9PNW4	CD59	36950000	37485000	33903000	46601000	44644000	47658000	0.35941	0.0022012
Q04760	GLO1	270520000	289140000	295590000	375250000	351800000	368010000	0.35708	0.0017019
A0A087WSV8	NUCB2	95962000	108830000	99106000	135890000	124030000	128870000	0.35646	0.0043073
P21589	NT5E	850920000	798740000	861080000	1057100000	1086100000	1066600000	0.35506	0.00093055
G3V4W0	HNRNPC	206390000	217960000	243750000	263250000	298670000	291310000	0.35423	0.011321
Q2TAA2	IAH1	45418000	46565000	42742000	65173000	52306000	55064000	0.3514	0.017711
P30533	LRPAP1	34734000	32995000	26766000	41340000	39894000	37918000	0.34253	0.031525
P15374	UCHL3	60023000	62073000	64953000	74478000	85035000	77834000	0.34213	0.0048033
Q99757	TXN2	64153000	60467000	60995000	71657000	85852000	78282000	0.34176	0.0088744
O15212	PFDN6	47226000	48942000	43630000	68800000	56871000	52427000	0.34148	0.036325
Q15293	RCN1	1201700000	1225400000	1210800000	1546400000	1529900000	1517800000	0.33668	0.00040778
Q00577	PURA	36702000	44571000	42299000	49229000	50364000	56012000	0.33502	0.020233
P52565	ARHGDIA	519840000	592480000	554940000	663170000	705300000	733000000	0.33475	0.0061227
Q9UHD9	UBQLN2	49687000	53060000	55065000	64980000	65660000	67965000	0.33272	0.0023007
P60953	CDC42	227550000	232270000	224860000	300260000	289710000	272420000	0.33188	0.0018651
Q9BPW8	NIPSNAP1	19094000	18695000	21505000	26165000	19381000	30144000	0.33124	0.12547
Q9NP61	ARFGAP3	17724000	18984000	18987000	24461000	24147000	21444000	0.32913	0.0065467
Q04828	AKR1C1	273750000	273010000	286280000	352340000	357990000	334070000	0.32593	0.0014915
Q9UMX5	NENF	61896000	56206000	50158000	66308000	72566000	70962000	0.32282	0.019447
Q13561	DCTN2	327590000	321980000	354480000	404320000	419360000	430470000	0.32168	0.0030235
Q5T8U5	SURF4	42699000	41311000	45254000	55111000	50719000	55371000	0.31841	0.0042415
P12270	TPR	106990000	100480000	99772000	127790000	128510000	126280000	0.31706	0.0013151
Q96HC4	PDLIM5	48620000	52425000	51756000	66264000	64850000	59032000	0.31443	0.0056133
P00568	AK1	123680000	120300000	131070000	163860000	152440000	149790000	0.31335	0.004026
P48637	GSS	120650000	129900000	125540000	148540000	155610000	162230000	0.31015	0.0031522
P07711	CTSL	452560000	312050000	393410000	478590000	455950000	484070000	0.30899	0.088764
A0A087WTA8	COL1A2	1973600000	2041500000	1973100000	2506400000	2486500000	2418600000	0.30766	0.00089199
P11279	LAMP1	192890000	192500000	192980000	237900000	236200000	240280000	0.30466	0.00055715
P55735	SEC13	104770000	92801000	98533000	123960000	118320000	122050000	0.30064	0.004847
Q9UKY7	CDV3	190680000	181150000	199940000	230180000	233880000	239360000	0.29994	0.0029946
Q9H6B4	CLMP	24962000	25267000	30361000	34625000	26372000	39095000	0.29953	0.1458
P01111	NRAS	37531000	41203000	45099000	53805000	51143000	47221000	0.29926	0.024007
P60174	TPI1	4583900000	4750400000	4521800000	5720800000	5911200000	5418500000	0.29868	0.0027521
P63279	UBE2I	29414000	26945000	27550000	36443000	29670000	37459000	0.29713	0.040908
P30041	PRDX6	972470000	962150000	942650000	1146400000	1223300000	1162400000	0.29538	0.0016468
O43583	DENR	37009000	42658000	37741000	53922000	49676000	40964000	0.29365	0.066776
Q1KMD3	HNRNPUL2	56042000	50418000	51906000	59936000	72059000	62288000	0.29174	0.025145
Q01105	SET	484740000	465490000	467070000	557790000	613560000	564570000	0.29149	0.0038665
P84077	ARF1	649160000	644060000	620170000	825730000	771830000	743220000	0.28977	0.0043126
D6RGI3	SEPTIN11	162560000	174180000	169580000	206130000	202960000	207910000	0.28573	0.0018289
Q9Y3D6	FIS1	24878000	20757000	19464000	26995000	25010000	26926000	0.28497	0.045676
Q9GZY8	MFF	39761000	36897000	34425000	42164000	49042000	44156000	0.28477	0.023535
P54652	HSPA2	32015000	29239000	28504000	39108000	33954000	36267000	0.28397	0.016616
Q5JR08	RHOC	286070000	318900000	289080000	391820000	361410000	335760000	0.28344	0.019035
A0A2R8Y6J3	RPL5	140220000	137690000	143500000	178650000	169520000	163450000	0.27909	0.0033975
Q13011	ECH1	51507000	49211000	52878000	60066000	66076000	60336000	0.27909	0.0064518
O00151	PDLIM1	481650000	427140000	436530000	548580000	558370000	523680000	0.27894	0.0085209
O43488	AKR7A2	100010000	101750000	102260000	122030000	117620000	128980000	0.27703	0.0033094
Q9BT09	CNPY3	11949000	13109000	12091000	17087000	17711000	11105000	0.27579	0.22574
P30046	DDT	112140000	106760000	126800000	134270000	140440000	142620000	0.27501	0.018997
Q13596	SNX1	40568000	44771000	46403000	52170000	54626000	52144000	0.27273	0.010203
P08758	ANXA5	7506600000	7030700000	7239900000	9179300000	8554900000	8519200000	0.26935	0.0046328
Q9NWM8	FKBP14	29927000	28070000	27078000	30564000	33503000	38680000	0.2667	0.049905
A0A1B0GU86	ACY1	30882000	35048000	35574000	41117000	36883000	44162000	0.26619	0.040992
Q99497	PARK7	685220000	663450000	685070000	839840000	853980000	752940000	0.26468	0.010008
A0A0G2JIW1	HSPA1B	486810000	471040000	501820000	585010000	597110000	569820000	0.26353	0.0028376
B5MBX5	LBH	51151000	53852000	56972000	66595000	69901000	58106000	0.2618	0.034789
P55263	ADK	75313000	79333000	87439000	96382000	102210000	90581000	0.25745	0.025952
P00966	ASS1	42444000	42306000	37999000	50175000	45455000	51013000	0.25663	0.020535
P46109	CRKL	71619000	77049000	71574000	91627000	84716000	86676000	0.25616	0.0069604
Q13228	SELENBP1	52137000	52627000	61829000	61581000	67689000	69275000	0.25578	0.04131
P42166	TMPO	118421000	125273000	123137000	161895512	132081940	145104982	0.25478	0.034267
P04406	GAPDH	13941000000	12464000000	13209000000	16666000000	15812000000	14762000000	0.25373	0.017788
P61758	VBP1	51297000	52822000	47546000	61425000	63291000	55572000	0.24862	0.021944
Q9Y5K6	CD2AP	26652000	29479000	34920000	35575000	34986000	36664000	0.24467	0.076119
Q96M27	PRRC1	34973000	42164000	36019000	43310000	46227000	43938000	0.24263	0.040168
A0A0A0MRJ6	PCMT1	150270000	147370000	152480000	182690000	156130000	195510000	0.24126	0.051808
P09601	HMOX1	204430000	208810000	205200000	246990000	236550000	247140000	0.24037	0.0025709
P30085	CMPK1	253460000	228190000	272990000	304700000	293260000	288980000	0.23657	0.031884
P51970	NDUFA8	40169000	41126000	45567000	50701000	45361000	53070000	0.23241	0.044501
E9PGC8	MAP1A	110330000	116480000	120330000	136860000	133550000	136900000	0.23143	0.0062814
P10599	TXN	771260000	704480000	736370000	904650000	848560000	842100000	0.23072	0.011235
Q8NC51	SERBP1	259400000	254070000	254940000	300370000	293380000	307530000	0.22989	0.0029318
P63000	RAC1	33450000	33648000	33776000	42228000	37341000	38830000	0.2292	0.012916
F8VZJ2	NACA	109160000	108030000	112620000	126260000	130490000	128730000	0.22512	0.0033311
P05455	SSB	236870000	265560000	231910000	285950000	304670000	266510000	0.2235	0.043358
Q99459	CDC5L	25886000	20691000	21798000	28506000	22044000	29506000	0.22243	0.20094
K7EK07	H3-3B	56575000	53098000	56791000	65465000	64437000	64120000	0.22163	0.0056425
P23284	PPIB	284400000	280790000	282230000	327540000	328580000	331490000	0.22087	0.0021672
P15586	GNS	142140000	167770000	157110000	176220000	179620000	187260000	0.2206	0.034875
Q9UHA4	LAMTOR3	42066000	43039000	49745000	51035000	58731000	47526000	0.22049	0.10332
P35222	CTNNB1	60153000	62413000	57838000	77307000	69072000	64041000	0.2184	0.049943
P08670	VIM	65241000000	59853000000	62688000000	75371000000	73316000000	69524000000	0.21675	0.013915
A6NLN1	PTBP1	530220000	480820000	444250000	593350000	552260000	542050000	0.2164	0.049651
P50502	ST13	96381000	103760000	98652000	113080000	120200000	113640000	0.21559	0.010047
O95372	LYPLA2	32781000	32125000	29314000	38101000	26245000	47711000	0.20935	0.40859
O00273	DFFA	37727000	41524000	42344000	48448000	47109000	44891000	0.20906	0.025335
P35606	COPB2	101690000	90897000	104670000	114330000	119460000	109380000	0.20892	0.038415
P04792	HSPB1	1625400000	1631700000	1693300000	1864200000	1927300000	1927000000	0.20816	0.0049845
P61224	RAP1B	317420000	328630000	286670000	361660000	354420000	359570000	0.20804	0.024946
Q9H0U4	RAB1B	453930000	451130000	424160000	504050000	509210000	521370000	0.20784	0.0079017
Q12765	SCRN1	125030000	134920000	120390000	145030000	135680000	158600000	0.20662	0.052687
P30101	PDIA3	3756900000	3829800000	3871400000	4505400000	4414600000	4301600000	0.20638	0.0048038
Q9Y3B8	REXO2	95303000	90424000	85773000	113120000	98626000	100820000	0.2019	0.047447
K7ELL7	PRKCSH	508180000	522510000	538390000	593920000	603100000	605250000	0.20025	0.0060125
Q14257	RCN2	257860000	249790000	271400000	295000000	284990000	310600000	0.19299	0.021731
Q07666	KHDRBS1	58292000	65748000	63745000	65517000	72295000	76704000	0.19084	0.071822
Q9Y547	HSPB11	38091000	35478000	36727000	39537000	43323000	42944000	0.18919	0.024578
Q9ULC4	MCTS1	42079000	47922000	43408000	48292000	51277000	52384000	0.18916	0.043539
P55209	NAP1L1	739930000	660260000	698220000	798930000	820400000	771030000	0.18903	0.02747
Q15404	RSU1	147440000	147300000	128990000	166090000	158160000	157730000	0.18822	0.047014
Q9BRF8	CPPED1	94183000	98990000	102540000	108800000	115950000	112020000	0.18795	0.018596
P36871	PGM1	71694000	69996000	69220000	82797000	76618000	80676000	0.18636	0.013074
P46937	YAP1	121610000	124810000	125310000	137930000	154950000	130430000	0.18384	0.060529
P04843	RPN1	174980000	162690000	179050000	186720000	193780000	204240000	0.17863	0.035764
P55795	HNRNPH2	52177000	49156000	46893000	57961000	58152000	51732000	0.1786	0.05961
Q9NZN4	EHD2	355260000	351270000	351830000	394990000	404270000	397280000	0.17699	0.0057928
Q9BVK6	TMED9	151240000	128390000	138220000	167040000	154470000	150120000	0.17643	0.084432
Q13363	CTBP1	32128000	34146000	34848000	38975000	42020000	33582000	0.1749	0.1314
A0A2R8Y7M3	RDX	95947000	101540000	98095000	108560000	111190000	113050000	0.17129	0.01307
A6NFX8	NUDT5	73269000	85049000	85785000	93046000	88453000	92616000	0.17063	0.080771
Q92597	NDRG1	181510000	160600000	161240000	171140000	207840000	187450000	0.16814	0.13889
P35244	RPA3	44358000	37382000	43591000	27347000	55274000	67340000	0.16463	0.66991
E9PB61	ALYREF	120880000	116030000	112870000	128500000	129220000	133330000	0.16129	0.019393
P61978	HNRNPK	1709600000	1504100000	1532000000	1768400000	1733400000	1779900000	0.15662	0.058444
O95777	LSM8	77790000	66920000	71940000	85814000	75503000	79848000	0.1554	0.11591
P63092	GNAS	18800000	19679000	15700000	21772000	15211000	24225000	0.15531	0.48572
Q15758	SLC1A5	50806000	54571000	41355000	51260000	54584000	56504000	0.15449	0.24923
Q12906	ILF3	103030000	95792000	96769000	106900000	109080000	112290000	0.15174	0.030463
P61026	RAB10	69197000	70681000	65068000	72031000	80136000	75417000	0.15066	0.061697
Q13409	DYNC1I2	62834000	66192000	58019000	72304000	64868000	70162000	0.14918	0.099511
Q9Y333	LSM2	83570000	89567000	99268000	106870000	93783000	101080000	0.14909	0.15107
E9PHN6	GSTM2	65249000	61673000	61525000	71098000	66873000	70579000	0.14623	0.035182
H0Y8X4	DNPH1	63220000	66680000	59800000	73819000	70051000	66044000	0.14601	0.085575
H0YMA1	PSMA4	125130000	110490000	117340000	125450000	138810000	124160000	0.13813	0.12192
P37198	NUP62	54522000	50501000	64939000	60243000	56249000	70265000	0.13773	0.34843
H7C003	PPP1R7	57008000	51602000	50018000	55808000	61140000	57228000	0.13609	0.11472
P27797	CALR	3935600000	4101400000	4183900000	4689500000	4402200000	4329100000	0.13473	0.053137
O00170	AIP	25665000	24169000	31366000	27066000	29614000	31988000	0.13271	0.33526
P50402	EMD	79738000	84594000	84689000	90716000	93136000	88464000	0.12926	0.045013
A0A087WW40	SH3GLB1	33490000	27255000	35023000	37579000	26628000	41502000	0.12583	0.56524
P49411	TUFM	57211000	55718000	59253000	62795000	59131000	65727000	0.12324	0.087432
Q9BTV4	TMEM43	66465000	75944000	64269000	72571000	78122000	73558000	0.12078	0.19191
A0A0A0MSA4	EPB41L3	48955000	49043000	50703000	54088000	53321000	54211000	0.12034	0.029767
Q9UJZ1	STOML2	45161000	45781000	48997000	45787000	50114000	56572000	0.11924	0.25309
Q7Z417	NUFIP2	32456000	38221000	31887000	33128000	35834000	42476000	0.11674	0.39612
P21964	COMT	356980000	320420000	321220000	350200000	363060000	366530000	0.11432	0.11891
Q12907	LMAN2	256820000	270160000	262400000	285810000	270040000	294880000	0.10734	0.09561
P00367	GLUD1	81098000	87080000	88527000	93669000	91817000	90453000	0.10513	0.096652
O95816	BAG2	92800000	97789000	104600000	100210000	107650000	109190000	0.1038	0.17916
P55145	MANF	142420000	133590000	132880000	152540000	134660000	151250000	0.099119	0.2102
P68104	EEF1A1	4589200000	4422700000	4734900000	4888100000	4810100000	4976600000	0.094666	0.09298
P61604	HSPE1	245589000	230719200	255250000	258740700	275771100	241414982	0.084066	0.29493
Q96GK7	FAHD2A	14453000	17603000	21850000	18472000	16531000	21633000	0.082975	0.67836
Q96SL4	GPX7	59609000	65413000	59448000	69755000	66702000	59181000	0.082808	0.36579
O76071	CIAO1	20275000	13418000	17838000	16274000	15296000	23004000	0.079594	0.74466
P05556	ITGB1	677910000	695880000	667470000	720140000	725110000	701040000	0.072446	0.13795
Q9NZM1	MYOF	107200000	112850000	93194000	108600000	113940000	105500000	0.070507	0.45599
P31946	YWHAB	524070000	455350000	440960000	500290000	489730000	497010000	0.070214	0.40763
Q14764	MVP	195940000	210420000	205530000	222680000	213090000	206140000	0.069009	0.25054
Q15843	NEDD8	106590000	146030000	149400000	149520000	129940000	137850000	0.067922	0.67959
Q13263	TRIM28	182620000	186450000	184270000	181520000	202160000	194020000	0.060792	0.31556
Q07021	C1QBP	397850000	425350000	434130000	429190000	438360000	434190000	0.051019	0.35402
H7BYY1	TPM1	1086381200	1149284900	1127677300	1178077000	1137753000	1165178000	0.04985	0.30492
P45974	USP5	81456000	67766000	79965000	81990000	74629000	79714000	0.048022	0.62239
A0A494C1N0	FKBP2	107000000	99531000	91216000	101880000	104200000	101100000	0.047941	0.52823
P13010	XRCC5	101700000	129140000	112650000	115990000	111820000	124850000	0.043424	0.69688
Q07960	ARHGAP1	286280000	316830000	281220000	297690000	298180000	313960000	0.04258	0.53625
P04181	OAT	64866000	74592000	62869000	67088000	80534000	61180000	0.03996	0.77162
P50991	CCT4	96995000	103820000	120920000	109090000	107750000	111340000	0.034686	0.7232
Q15181	PPA1	492450000	475140000	482510000	503020000	492750000	476300000	0.021484	0.64294
P20290	BTF3	182060000	184060000	186330000	191240000	191490000	177370000	0.018988	0.71638
P09661	SNRPA1	37087000	41479000	39173000	37800000	36207000	45549000	0.016307	0.88662
K7ELC2	RPS15	193980000	244690000	204840000	215770000	215380000	214970000	0.013051	0.90005
P07741	APRT	134740000	140620000	140410000	136100000	137910000	145580000	0.01286	0.80193
P08648	ITGA5	204680000	216090000	218280000	207260000	210120000	226950000	0.011282	0.85392
P26038	MSN	1046900000	1064000000	1094700000	1079500000	1098000000	1051000000	0.010282	0.82204
P62081	RPS7	275080000	244610000	240760000	261220000	254910000	248370000	0.009938	0.89115
P07858	CTSB	1079700000	1106200000	1097300000	1087300000	1077900000	1140800000	0.0096062	0.83582
P07237	P4HB	4086600000	3952400000	4116100000	4026400000	4153200000	4029200000	0.0064331	0.88556
Q5JPT2	SH3KBP1	47586000	52582000	61958000	49861000	57445000	54345000	0.0019479	0.98773
P06733	ENO1	9205100000	9096800000	9072200000	9161400000	9341800000	8903100000	0.0014438	0.97445
O15511	ARPC5	235270000	247190000	245200000	232360000	257460000	238010000	-0.0007215	0.99016
B4DUC8	MTAP	147900000	149990000	150860000	155630000	139760000	153390000	-0.0014742	0.98149
Q6P587	FAHD1	33914000	30184000	33485000	35000000	27349000	35645000	-0.0022124	0.9874
Q92542	NCSTN	31768000	36901000	30053000	31368000	29464000	37099000	-0.013039	0.92157
Q86U42	PABPN1	35502000	46050000	49435000	40506000	50020000	38591000	-0.01591	0.92966
O75874	IDH1	174820000	168910000	164590000	161680000	170790000	167500000	-0.023825	0.63654
Q9BS26	ERP44	179900000	187530000	182210000	167480000	185830000	186560000	-0.027436	0.66915
P46940	IQGAP1	491860000	462490000	501710000	486420000	476540000	464650000	-0.02786	0.60828
P40926	MDH2	711250000	705200000	734630000	692330000	678470000	730940000	-0.03397	0.51724
Q15019	SEPTIN2	603820000	580390000	587080000	586500000	539270000	605710000	-0.034311	0.58975
A0A087X2D0	SRSF3	61268000	56268000	54961000	61869000	53068000	53598000	-0.03554	0.69353
A0A024R4E5	HDLBP	283470000	275430000	300470000	274800000	269470000	293050000	-0.037483	0.5527
H0YA96	HNRNPD	374980000	359400000	374960000	336690000	358590000	385510000	-0.039539	0.56855
P21796	VDAC1	435980000	468780000	456890000	439840000	440040000	438400000	-0.046053	0.35383
P27824	CANX	870890000	880720000	916910000	859950000	887090000	836200000	-0.046924	0.35993
O60763	USO1	50953000	62194000	56097000	57431000	49861000	55956000	-0.049944	0.63991
Q04837	SSBP1	73598000	70435000	76681000	65832000	75727000	71570000	-0.051959	0.49854
Q92499	DDX1	134250000	135900000	143030000	128290000	126220000	143850000	-0.054624	0.46444
Q92783	STAM	51519000	43158000	42020000	40978000	49176000	41109000	-0.05785	0.64903
Q8TAT6	NPLOC4	38209000	36447000	38407000	44977000	32571000	31959000	-0.064028	0.68669
P00558	PGK1	1740700000	1732000000	1821000000	1645200000	1720100000	1694600000	-0.065046	0.2025
P62140	PPP1CB	73549000	62032000	69481000	65213000	57812000	73433000	-0.065127	0.60042
Q92882	OSTF1	88375000	87229000	99744000	95732000	80334000	87168000	-0.065955	0.51029
A0A0B4J2A4	ACAA2	42234000	47766000	49788000	40098000	46399000	47029000	-0.066337	0.53196
P02452	COL1A1	2286200000	2313800000	2305100000	2100100000	2319200000	2162800000	-0.070353	0.23509
Q9ULC3	RAB23	40252000	41616000	36094000	39338000	35500000	37255000	-0.07226	0.38759
Q00839	HNRNPU	266200000	268520000	264270000	256590000	250660000	251720000	-0.074179	0.10365
Q15814	TBCC	6045600	9128700	6000600	12546000	2061940	10795000	-0.081984	0.92083
F8W726	UBAP2L	151890000	153880000	161030000	149510000	149480000	140980000	-0.085492	0.14242
A0A0J9YXF2	PON2	60342000	57028000	63814000	51678000	52469000	67171000	-0.089951	0.49848
P09972	ALDOC	230120000	234620000	200490000	186980000	202060000	236960000	-0.09131	0.46845
Q9UMS6	SYNPO2	41614000	49600000	50896000	44598000	45949000	42299000	-0.092442	0.37281
B0YIW6	ARCN1	37803000	40714000	33551000	28844000	42549000	34671000	-0.093085	0.60148
P35637	FUS	193170000	196850000	200490000	189890000	177810000	182670000	-0.10192	0.076167
P46108	CRK	101600000	100010000	103730000	100380000	91248000	92323000	-0.10593	0.10899
P62304	SNRPE	94575000	90432000	84505000	80790000	88446000	80769000	-0.10818	0.16956
A6NNK5	TP53BP1	9281300	9183500	7910600	2375512	17183000	13116000	-0.11092	0.8975
P37108	SRP14	62322000	59631000	62885000	57633000	55862000	57568000	-0.1115	0.052341
Q96C90	PPP1R14B	78484000	63727000	80935000	71888000	59904000	74226000	-0.11358	0.43815
Q8IVM0	CCDC50	41312000	33044000	40478000	36802000	34268000	34520000	-0.11467	0.31556
Q9NR45	NANS	142000000	142710000	141060000	134650000	129700000	128540000	-0.11623	0.036621
P62820	RAB1A	201070000	182230000	192840000	175300000	180440000	173810000	-0.12067	0.073954
Q99471	PFDN5	96306000	114790000	106040000	93878000	95807000	101060000	-0.12234	0.18456
Q9BU89	DOHH	35487000	36145000	36200000	37242000	30152000	31570000	-0.12978	0.20973
P68036	UBE2L3	326240000	371970000	347630000	312540000	324510000	317230000	-0.13028	0.090474
P00387	CYB5R3	181600000	170920000	184440000	167800000	169700000	152880000	-0.1317	0.091876
P17987	TCP1	118810000	120020000	114250000	101020000	110880000	110260000	-0.13319	0.065436
Q13162	PRDX4	446030000	451510000	468430000	415400000	423320000	405500000	-0.13459	0.029005
Q99733	NAP1L4	200400000	195910000	190060000	173250000	184370000	175650000	-0.13712	0.036393
P13667	PDIA4	518010000	526330000	541890000	475370000	477450000	485330000	-0.14119	0.019026
Q9UMX0	UBQLN1	179660000	173930000	181610000	159700000	146840000	179290000	-0.14424	0.14699
H0YD13	CD44	324950000	320890000	313260000	284440000	294690000	288210000	-0.14507	0.017552
P09936	UCHL1	327500000	319490000	343920000	314230000	296110000	284270000	-0.14804	0.055078
P62979	RPS27A	645560000	606080000	628580000	562920000	609740000	525480000	-0.14913	0.086974
P61981	YWHAG	363640000	365400000	386580000	335690000	306230000	364460000	-0.15175	0.1099
E7EPN9	PRRC2C	62817000	61266000	67119000	58319000	60420000	53191000	-0.15426	0.079668
P62942	FKBP1A	207580000	190040000	199220000	187850000	171220000	177260000	-0.15434	0.051056
A0A1B0GTG2	ALDH7A1	106530000	119640000	116660000	108580000	101360000	97798000	-0.15538	0.078237
Q15185	PTGES3	128080000	154360000	148310000	131010000	111910000	143920000	-0.15823	0.25974
P38606	ATP6V1A	189680000	192010000	184180000	172170000	166800000	167650000	-0.15949	0.01298
P35613	BSG	142240000	132540000	146490000	122490000	121520000	133030000	-0.15998	0.056915
Q9UNZ2	NSFL1C	49340000	46140000	52358000	40795000	44266000	47014000	-0.16317	0.095324
P13489	RNH1	595490000	570680000	578500000	532780000	513790000	508160000	-0.16636	0.013464
Q99538	LGMN	31485000	37535000	32424000	29556000	26787000	34240000	-0.16643	0.22627
P61086	UBE2K	73530000	70972000	68292000	69720000	64262000	56070000	-0.16818	0.13119
Q99536	VAT1	252700000	241720000	247860000	229160000	220800000	208010000	-0.17485	0.024285
Q92734	TFG	187150000	196990000	189640000	165030000	175020000	167070000	-0.17829	0.013976
P62258	YWHAE	1360400000	1380600000	1365400000	1211900000	1202900000	1213700000	-0.17848	0.0051634
P28066	PSMA5	285410000	290480000	297430000	251880000	270080000	249150000	-0.1803	0.017979
D6REX3	SEC31A	65070000	64893000	62500000	57846000	52416000	59541000	-0.1826	0.036761
K7ES25	PEPD	45800000	40817000	39251000	34901000	40370000	35458000	-0.18486	0.099511
P21266	GSTM3	121420000	109910000	109650000	91649000	101880000	106640000	-0.18514	0.071147
Q92945	KHSRP	142430000	141870000	141220000	119010000	132210000	122870000	-0.18724	0.019344
P13861	PRKAR2A	43229000	41091000	44103000	45157000	38125000	30625000	-0.19043	0.26386
P39656	DDOST	102640000	106810000	100560000	81946000	97167000	92753000	-0.19265	0.058275
P31948	STIP1	328240000	336810000	319920000	295710000	283280000	281540000	-0.19488	0.0085921
P11216	PYGB	37249000	40215000	33410000	30899000	35932000	30058000	-0.19488	0.12434
A0A494C085	UROD	71979000	67366000	80976000	67120000	60000000	65007000	-0.19493	0.081042
Q86VP6	CAND1	52396000	48296000	48216000	43945000	45162000	40939000	-0.19553	0.028492
Q12905	ILF2	110210000	109900000	117470000	95058000	97556000	101990000	-0.19638	0.014963
Q9NX55	HYPK	48993000	53747000	52630000	46279000	40756000	48712000	-0.19767	0.069106
P63261	ACTG1	39142000000	39011000000	40728000000	34178000000	34949000000	34371000000	-0.1997	0.0052613
P62070	RRAS2	54541000	59341000	55682000	46212000	50729000	50539000	-0.2017	0.02502
P12074	COX6A1	101920000	113290000	87913000	96379000	81795000	84165000	-0.20448	0.14925
O95881	TXNDC12	58630000	74274000	73895000	66963000	61625000	50706000	-0.20698	0.22644
P09525	ANXA4	150850000	155860000	148450000	126910000	129750000	136360000	-0.21213	0.0082811
P46821	MAP1B	216340000	218430000	223930000	186200000	192450000	189170000	-0.21417	0.0036666
P22087	FBL	24303000	22241000	22693000	19722000	27201000	14574000	-0.21658	0.40478
P61970	NUTF2	278360000	306110000	314870000	263660000	238540000	271230000	-0.21778	0.040657
P62316	SNRPD2	47722000	45626000	49445000	40301000	42445000	39928000	-0.21884	0.010008
P18669	PGAM1	2380400000	2307800000	2495600000	2245100000	2015600000	1909400000	-0.222	0.0363
E9PRY8	EEF1D	511230000	473990000	523780000	442380000	396390000	454840000	-0.22341	0.03381
P27348	YWHAQ	459530000	417040000	437390000	384940000	355870000	384480000	-0.22346	0.015957
Q9UBT2	UBA2	39581000	43832000	33722000	34281000	27958000	38279000	-0.22442	0.21397
Q15427	SF3B4	80627000	85036000	84649000	77208000	71078000	65939000	-0.22718	0.027437
P30084	ECHS1	79376000	82489000	97595000	73045000	72783000	74662000	-0.22898	0.053072
J3KPX7	PHB2	32126000	32321000	30502000	31719000	24568000	25160000	-0.23062	0.098028
Q15424	SAFB	61453000	69555000	68706000	56164000	56005000	57706000	-0.23138	0.016227
Q9BY32	ITPA	81130000	83388000	90767000	68629000	69017000	79952000	-0.23245	0.044055
Q9H299	SH3BGRL3	681120000	649910000	629090000	584660000	553280000	526550000	-0.23641	0.012796
P08133	ANXA6	1464900000	1447400000	1491100000	1232700000	1260400000	1242700000	-0.23715	0.0020135
P53367	ARFIP1	38895000	37374000	34528000	30174000	32695000	31000000	-0.23825	0.016147
P62136	PPP1CA	413780000	416620000	403270000	346540000	366320000	332880000	-0.2394	0.0067136
Q15907	RAB11B	222770000	217150000	235850000	187710000	201030000	183410000	-0.24038	0.011111
P28482	MAPK1	71907000	60078000	67752000	62607000	51932000	54380000	-0.2424	0.07147
P14625	HSP90B1	8039200000	7515900000	7681300000	6595600000	6649900000	6378700000	-0.24342	0.0041418
Q96KP4	CNDP2	188210000	200720000	198880000	170750000	162810000	162150000	-0.24567	0.004784
P49321	NASP	50490000	50889000	53736000	45919000	45148000	39822000	-0.24731	0.020851
P51148	RAB5C	216910000	220690000	218590000	170930000	185640000	196510000	-0.24894	0.012575
Q16643	DBN1	484870000	470190000	497520000	398010000	411180000	412030000	-0.25009	0.0028493
Q99436	PSMB7	55439000	50593000	49443000	45924000	46085000	38855000	-0.25132	0.04414
Q9Y678	COPG1	75250000	74712000	80082000	66847000	63124000	62968000	-0.25361	0.0053753
P43243	MATR3	193130000	203440000	179950000	162050000	159270000	161330000	-0.25461	0.0083302
Q13526	PIN1	68040000	72330000	71262000	59649000	59201000	58398000	-0.25536	0.0025414
P16083	NQO2	51052000	49777000	37117000	38334000	40191000	35798000	-0.25805	0.13095
Q9BRK3	MXRA8	41772000	41642000	39046000	32902000	39184000	30611000	-0.26109	0.056949
H3BUX2	CYB5B	210960000	222770000	205180000	163170000	187000000	182910000	-0.26296	0.016439
P62917	RPL8	36671000	40709000	40905000	33878000	35394000	29447000	-0.26343	0.037538
P10809	HSPD1	1044600000	1011500000	1037700000	874020000	837800000	854770000	-0.2696	0.0015789
P41091	EIF2S3	34182000	36799000	39490000	31574000	28855000	31045000	-0.27082	0.015947
Q8NBJ4	GOLM1	33645000	38811000	37194000	34996000	24970000	31646000	-0.27084	0.11965
E9PGT6	COPS8	69546000	69784000	65067000	58466000	52481000	58399000	-0.27248	0.0098817
B1AKR6	DYNLRB1	154470000	164950000	185910000	134140000	143780000	139150000	-0.27324	0.023242
Q96AE4	FUBP1	110350000	112930000	110730000	90404000	98303000	87758000	-0.2744	0.005696
Q99614	TTC1	29135000	32842000	39408000	27555000	25227000	30288000	-0.28025	0.09617
Q13501	SQSTM1	34228000	41735000	39490000	35125000	33993000	26286000	-0.28196	0.10946
Q9UBS4	DNAJB11	106190000	105420000	107940000	82171000	96107000	84947000	-0.28299	0.012179
P53041	PPP5C	25046000	28453000	28444000	20496000	25336000	21594000	-0.28471	0.044283
P30043	BLVRB	85110000	91739000	96215000	81843000	66167000	76559000	-0.28586	0.037167
P13804	ETFA	58207000	59591000	64957000	50355000	45302000	54471000	-0.28619	0.025195
P04899	GNAI2	90394000	81374000	78313000	72207000	66005000	66415000	-0.28794	0.01396
F6TLX2	GLOD4	68635000	63564000	78843000	65416000	51930000	55329000	-0.29063	0.069651
C9JRZ6	CHCHD3	28831000	26667000	25488000	23554000	21583000	20952000	-0.29318	0.012076
P30086	PEBP1	1094800000	1101100000	1096300000	868510000	918270000	899040000	-0.29406	0.0011316
E5RIW3	TBCA	32466000	31404000	27875000	23530000	22506000	29034000	-0.29543	0.062621
Q9NRV9	HEBP1	46463000	50917000	48501000	39628000	38340000	40733000	-0.29689	0.0033566
Q9UHV9	PFDN2	43050000	46741000	49795000	39537000	39150000	34376000	-0.30436	0.019159
Q9P0K7	RAI14	59738000	52983000	66434000	49091000	51700000	43907000	-0.30534	0.041835
P48681	NES	30131000	28751000	28269000	21662000	24038000	24865000	-0.30649	0.0076117
P52815	MRPL12	24970000	22318000	27378000	23169000	17708000	19499000	-0.31047	0.066438
P61221	ABCE1	23835000	25661000	16535000	20570000	18816000	13619000	-0.31335	0.24923
Q13813	SPTAN1	1006600000	1057300000	1052200000	828220000	833780000	844900000	-0.31354	0.0008846
M0QXB5	ETHE1	35668000	32785000	30194000	31421000	24887000	23430000	-0.31548	0.068921
P98082	DAB2	201020000	197100000	212230000	165830000	164960000	158850000	-0.31747	0.001661
P49257	LMAN1	220880000	227910000	219770000	188690000	172710000	174880000	-0.319	0.0021846
F8W930	IGF2BP2	24575000	24392000	26030000	18867000	21507000	19806000	-0.31906	0.005632
O00487	PSMD14	53770000	54342000	53624000	45792000	44649000	39354000	-0.3205	0.006935
Q01518	CAP1	579450000	550430000	541130000	469120000	432000000	437010000	-0.32085	0.0026748
B3KS98	EIF3H	57274000	61890000	58155000	46350000	47361000	48175000	-0.32098	0.0016223
P10644	PRKAR1A	91183000	90810000	97655000	70381000	80208000	73183000	-0.32296	0.0060891
A0A087WV05	MYCBP	68047000	44748000	76039000	48655000	47392000	50742000	-0.32823	0.18252
Q16401	PSMD5	29733000	22823000	24737000	19819000	19003000	22405000	-0.33076	0.047064
Q03405	PLAUR	125330000	92064000	110670000	93752000	83785000	81718000	-0.33076	0.056606
P53004	BLVRA	46101000	50261000	54470000	39406000	40967000	39193000	-0.33208	0.0072953
P27695	APEX1	148810000	150370000	158180000	120000000	129980000	113490000	-0.33322	0.004826
O14737	PDCD5	43051000	46923000	47043000	36480000	38898000	33338000	-0.33545	0.0085422
Q04446	GBE1	189750000	184230000	189710000	144200000	144830000	157530000	-0.33712	0.0018115
H0YFD6	HADHA	47761000	45370000	47450000	41240000	31245000	39332000	-0.3402	0.036524
P62993	GRB2	29683000	31050000	32462000	22735000	25553000	25359000	-0.34069	0.0050651
Q9UHY7	ENOPH1	59710000	54471000	44492000	36933000	39878000	48309000	-0.3414	0.081394
Q9P0L0	VAPA	79744000	72675000	72568000	60445000	59525000	57169000	-0.34394	0.0023876
P56537	EIF6	145580000	161170000	161180000	125150000	126330000	116850000	-0.34452	0.0037589
Q15363	TMED2	62178000	69463000	58326000	48300000	50564000	50169000	-0.34662	0.0072917
Q92905	COPS5	128080000	137440000	127560000	97820000	112700000	99008000	-0.34691	0.0066301
P25786	PSMA1	154470000	144950000	145010000	111700000	124480000	113360000	-0.34753	0.0031944
P14618	PKM	6463261000	6428326000	6759364000	5302193800	5107981600	5032934300	-0.34762	0.00084937
O75131	CPNE3	44782000	50192000	40084000	37851000	33398000	34434000	-0.34983	0.021204
Q9UBQ7	GRHPR	113630000	116820000	100050000	80170000	101350000	78909000	-0.3502	0.041213
P63104	YWHAZ	1637000000	1648200000	1704500000	1329300000	1329100000	1253000000	-0.3516	0.00087901
A0A087WUK2	HNRNPDL	157460000	159930000	167570000	126290000	121500000	131750000	-0.3539	0.0014259
P39019	RPS19	330380000	312320000	320330000	237730000	248400000	266930000	-0.35609	0.0024131
P30405	PPIF	24487000	28109000	23646000	23354000	19184000	17319000	-0.35624	0.04976
Q5SRQ6	CSNK2B	36368000	33986000	32598000	26173000	26092000	27991000	-0.35858	0.0026632
P17066	HSPA6	55135000	68739000	55858000	47326000	47913000	44149000	-0.36014	0.019746
Q8N1G4	LRRC47	25575000	31774000	25920000	20654000	24864000	19304000	-0.36242	0.048348
P55010	EIF5	82777000	94841000	93974000	70228000	75573000	65321000	-0.36318	0.0094617
O14786	NRP1	103900000	109940000	109290000	90133000	82320000	78742000	-0.36514	0.0033311
P50995	ANXA11	155590000	161810000	153080000	118640000	124880000	121510000	-0.36604	0.0006855
P52209	PGD	169760000	167760000	165530000	133360000	142740000	115660000	-0.36613	0.0099842
P47813	EIF1AX	69053000	70119000	53969000	55357000	40523000	54280000	-0.36724	0.088677
Q13148	TARDBP	45490000	48068000	43485000	35790000	35185000	35102000	-0.36836	0.0011631
Q9Y490	TLN1	1505200000	1494300000	1530500000	1164300000	1163100000	1179000000	-0.36948	0.00028571
Q9NR12	PDLIM7	244490000	250950000	249840000	194070000	188630000	193560000	-0.37109	0.00033434
P04040	CAT	178020000	196450000	189520000	145550000	138960000	150870000	-0.37302	0.0019782
Q9Y281	CFL2	173830000	178790000	136160000	121150000	129420000	123840000	-0.37464	0.028007
P05387	RPLP2	1931200000	1817000000	1939700000	1464500000	1485700000	1422300000	-0.37904	0.00071391
P09012	SNRPA	33956000	34937000	32244000	30854000	23695000	23771000	-0.3794	0.028636
P49720	PSMB3	174200000	176760000	164490000	128010000	130340000	136480000	-0.38444	0.0009322
P31930	UQCRC1	36947000	43970000	44518000	29615000	33864000	32410000	-0.38462	0.013114
O95747	OXSR1	41620000	36343000	39459000	29259000	30734000	29650000	-0.38752	0.0023442
Q96A33	CCDC47	38247000	44439000	35463000	30830000	27264000	31973000	-0.38843	0.019317
P30044	PRDX5	455060000	465570000	472370000	352910000	358170000	352020000	-0.38979	0.0002756
P21912	SDHB	21273000	25210000	22249000	17119000	16703000	18505000	-0.39105	0.0065467
P15927	RPA2	25365000	23760000	26050000	20711000	19302000	17351000	-0.39283	0.0060486
Q9NQG5	RPRD1B	38657000	38714000	34521000	26535000	26788000	32103000	-0.39296	0.012568
J3KS05	CBX1	35079000	47074000	36649000	31036000	28308000	30371000	-0.39382	0.029977
Q9BPX5	ARPC5L	103120000	99582000	106270000	65963000	81350000	89574000	-0.39431	0.026608
O43390	HNRNPR	92942000	101830000	105560000	72845000	74315000	81266000	-0.39443	0.0038223
P17655	CAPN2	247970000	252210000	243320000	189920000	194910000	180320000	-0.3963	0.00061364
P40925	MDH1	184970000	193230000	198060000	145230000	155230000	136740000	-0.39979	0.0020135
P36957	DLST	121230000	117550000	122420000	91509000	95053000	86697000	-0.40334	0.00078743
E9PRQ7	UBXN1	66635000	66916000	66474000	52606000	49802000	48803000	-0.40434	0.00046374
B4DKB2	ECE1	31316000	30371000	33116000	24738000	27721000	19786000	-0.40498	0.033478
P50454	SERPINH1	4188400000	3987500000	4198400000	3133100000	3110200000	3080300000	-0.40802	0.00031549
E9PDF6	MYO1B	53224000	48158000	53494000	38154000	36236000	42309000	-0.40967	0.0047736
O00560	SDCBP	43190000	42637000	40864000	29833000	31594000	33944000	-0.41131	0.0017006
O75396	SEC22B	53131000	56867000	64622000	43587000	48072000	39554000	-0.41208	0.014636
Q15084	PDIA6	1319400000	1383000000	1246700000	1002400000	974040000	986880000	-0.41311	0.00081281
Q9Y6Y8	SEC23IP	22589000	21010000	18658000	18288000	14175000	14465000	-0.41323	0.028286
B5MDF5	RAN	521740000	482760000	501300000	363170000	400410000	367670000	-0.41326	0.0013504
O95394	PGM3	77922000	68952000	72060000	55137000	53253000	55835000	-0.41326	0.0013962
P62318	SNRPD3	78246000	70573000	69132000	52359000	59087000	52238000	-0.41337	0.0043073
P25398	RPS12	218230000	220870000	217880000	163350000	171030000	158560000	-0.41511	0.00041448
Q14204	DYNC1H1	114580000	116660000	114560000	92004000	85991000	81571000	-0.41554	0.0010806
P12956	XRCC6	228240000	226020000	229270000	164430000	177930000	169590000	-0.41774	0.00043082
Q06830	PRDX1	528260000	510180000	512240000	384770000	394590000	381170000	-0.4181	0.00024815
Q7Z4R8	C6orf120	24937000	24617000	25456000	17667000	19476000	19030000	-0.41831	0.00076216
Q969H8	MYDGF	92310000	88713000	100650000	73270000	66445000	70486000	-0.4214	0.0022861
Q9H7Z7	PTGES2	18075000	19425000	20739000	12396000	13493000	18097000	-0.42214	0.048321
K7EQ02	DAZAP1	87343000	81046000	88221000	56975000	67235000	67672000	-0.42282	0.005632
O75340	PDCD6	76484000	75559000	77311000	56618000	56344000	57922000	-0.4246	0.00018739
P62191	PSMC1	200190000	207020000	223170000	163780000	151750000	152880000	-0.42781	0.0013739
Q96C19	EFHD2	37660000	37865000	38832000	26515000	28766000	29586000	-0.43169	0.0008435
P45880	VDAC2	97954000	105760000	105290000	77767000	80920000	70569000	-0.43214	0.0021694
Q10471	GALNT2	19075000	28078000	33901000	16848000	23165000	18908000	-0.43298	0.14494
P67775	PPP2CA	193520000	188580000	179260000	132520000	145580000	137810000	-0.433	0.00090462
Q9NZL9	MAT2B	33738000	35577000	34823000	26273000	24857000	25944000	-0.43424	0.00035364
Q15365	PCBP1	284490000	296010000	299760000	207940000	215820000	227880000	-0.43452	0.00064829
F8WJN3	CPSF6	39906000	36541000	34735000	22988000	30429000	29231000	-0.43623	0.021681
Q13217	DNAJC3	65108000	80685000	68504000	53290000	50316000	53709000	-0.44043	0.0063758
P78527	PRKDC	20052000	17866000	19616000	13841000	12011000	16781000	-0.44429	0.025222
A0A0A0MRI2	SNX6	28275000	28510000	32047000	21559000	20688000	22983000	-0.44451	0.0023442
P52597	HNRNPF	205210000	211570000	217660000	150310000	152420000	163640000	-0.4446	0.00060555
H0Y6E7	RBMX	82033000	81387000	77234000	64919000	55539000	56491000	-0.44669	0.0026429
O14907	TAX1BP3	50063000	53522000	47831000	36125000	42836000	32711000	-0.44674	0.013143
P61106	RAB14	139670000	129350000	144500000	98734000	98854000	105240000	-0.44857	0.0010143
B1ALK7	ARHGEF7	16514000	14440000	16316000	10376000	12555000	11732000	-0.44936	0.0066301
C9JZR2	CTNND1	55783000	50086000	50205000	39380000	36572000	38059000	-0.45187	0.0011761
F5H6E2	MYO1C	76297000	68580000	77356000	54900000	52622000	54307000	-0.45577	0.0010324
P55072	VCP	1809400000	1778000000	1754800000	1320800000	1296100000	1276100000	-0.45658	0.00016407
F8WD26	LMO7	191800000	193280000	183980000	135680000	137900000	141040000	-0.45664	0.000226
O43237	DYNC1LI2	103440000	103920000	88032000	70860000	70971000	72358000	-0.4596	0.0026584
P62854	RPS26	61449000	60085000	61643000	45961000	43817000	43427000	-0.45995	0.00022515
P04080	CSTB	159590000	151190000	165580000	111360000	117650000	116260000	-0.46372	0.00050123
Q9Y639	NPTN	67378000	59048000	63586000	41961000	44747000	50137000	-0.47539	0.0039683
P07355	ANXA2	6758500000	6563900000	6563600000	4744300000	4853200000	4683400000	-0.47769	0.00014472
P63167	DYNLL1	50987000	48766000	54529000	37291000	36701000	36434000	-0.48103	0.00049726
P53621	COPA	68735000	62089000	66301000	43859000	46815000	50506000	-0.4827	0.0016503
P07384	CAPN1	92731000	98025000	93758000	71543000	64371000	67784000	-0.48299	0.00055636
C9J9K3	RPSA	2482000000	2473500000	2594700000	1797700000	1871500000	1726000000	-0.48528	0.00032912
Q16543	CDC37	117940000	115230000	119290000	81575000	84392000	85658000	-0.48634	0.00016545
P48643	CCT5	333630000	330680000	323150000	232240000	224470000	246640000	-0.49045	0.00034302
P35232	PHB	170070000	151280000	170980000	120490000	116210000	113190000	-0.49093	0.00098066
P32969	RPL9	195030000	200280000	178590000	147370000	129140000	131890000	-0.49155	0.0018617
P33176	KIF5B	81192000	75707000	80475000	55274000	60075000	53554000	-0.49198	0.00078756
P53618	COPB1	60330000	60000000	61193000	35807000	44921000	49432000	-0.49271	0.0136
P33947	KDELR2	18873000	18589000	14771000	14655000	10849000	11678000	-0.4936	0.028829
Q15819	UBE2V2	51970000	54096000	52585000	36050000	39274000	37361000	-0.49425	0.000297
P49773	HINT1	297990000	308370000	286070000	217520000	202780000	212340000	-0.49628	0.0003449
P30040	ERP29	215960000	220900000	201440000	150930000	151230000	149670000	-0.49737	0.00029741
Q99832	CCT7	89017000	91205000	98595000	65276000	66946000	65001000	-0.49823	0.00040367
O75822	EIF3J	34565000	29242000	26617000	22430000	26347000	16081000	-0.50043	0.068481
Q9UQ80	PA2G4	119320000	115560000	116090000	85338000	81072000	81674000	-0.50075	0.00016064
P07203	GPX1	99935000	86541000	93536000	67211000	68821000	61575000	-0.502	0.001703
A0A087X0R6	SNX12	34470000	38442000	37037000	25302000	29029000	23464000	-0.50327	0.0041788
P24534	EEF1B2	979650000	970040000	1033700000	710400000	716870000	675320000	-0.50471	0.00026639
O95817	BAG3	108100000	111940000	105920000	80462000	70683000	78733000	-0.50574	0.0008303
Q96JJ7	TMX3	26869000	25124000	20201000	15585000	14312000	21256000	-0.50806	0.048923
G3V3H3	KLC1	94319000	81764000	97586000	69249000	63085000	59854000	-0.50838	0.0038023
Q9NP72	RAB18	34421000	33890000	36998000	24255000	21720000	28438000	-0.50882	0.0071427
A0A3B3IRI2	CTPS1	47853000	41869000	40257000	32915000	26030000	32606000	-0.50989	0.010746
E9PB51	RBM4	20050000	19759000	19123000	17488000	13685000	10921000	-0.51179	0.037967
P13797	PLS3	548470000	521870000	560450000	399730000	366850000	377020000	-0.51228	0.00037999
Q9Y3I0	RTCB	92181000	101890000	91666000	59829000	72825000	67926000	-0.51352	0.0033109
O43852	CALU	3590500000	3556200000	3595500000	2512300000	2449000000	2536400000	-0.51891	0.000092593
B1ANH0	GUK1	36769000	34522000	43241000	25207000	25199000	29302000	-0.52007	0.0068512
P46976	GYG1	31626000	32855000	30081000	20871000	24240000	20949000	-0.5201	0.0016499
Q13185	CBX3	104650000	113240000	106540000	76873000	74906000	74253000	-0.52071	0.00022106
Q9UBE0	SAE1	95014000	84355000	60307000	64188000	49757000	51206000	-0.52114	0.055078
P48735	IDH2	97053000	98679000	93683000	65970000	69090000	66467000	-0.52213	0.00015757
Q01082	SPTBN1	661580000	666130000	702510000	475280000	478740000	458520000	-0.52308	0.00017893
E7ES33	SEPTIN7	180190000	164280000	178900000	122110000	112440000	129540000	-0.5247	0.0011631
P20340	RAB6A	77657000	76037000	85429000	54723000	52816000	58455000	-0.52603	0.00088023
P84090	ERH	23429000	21661000	23499000	16985000	16800000	13977000	-0.52674	0.0032482
O96000	NDUFB10	25546000	19520000	26218000	15895000	18442000	14876000	-0.52802	0.019026
P00492	HPRT1	95264000	84824000	94099000	61268000	64124000	63769000	-0.53391	0.00050871
Q92743	HTRA1	82933000	78666000	79825000	58866000	58455000	49806000	-0.53448	0.0015921
P62937	PPIA	3990700000	4151800000	4049800000	2751800000	2852300000	2803900000	-0.5361	0.00010265
P11021	HSPA5	4474100000	4520600000	4476100000	3046400000	3254000000	2992800000	-0.53651	0.00019156
P58546	MTPN	276400000	260670000	282520000	184530000	188620000	191000000	-0.53814	0.00019461
A0A087WYS1	UGP2	144210000	162750000	153040000	109550000	106530000	100010000	-0.54058	0.00067275
Q9H4G4	GLIPR2	59442000	60905000	57829000	43635000	39212000	39691000	-0.54141	0.00040513
P52907	CAPZA1	487820000	498310000	503930000	341880000	329910000	352240000	-0.5415	0.00013987
P61160	ACTR2	137380000	144360000	148180000	105320000	97267000	92052000	-0.54662	0.00067784
Q15149	PLEC	957070000	990200000	953390000	658510000	640450000	685670000	-0.54787	0.00015113
P30050	RPL12	169170000	149130000	160850000	109200000	108960000	108520000	-0.55068	0.00037021
Q9NS69	TOMM22	25175000	23395000	30290000	20173000	15732000	17860000	-0.55139	0.012396
P04083	ANXA1	4491000000	4376100000	4306700000	3021700000	2951500000	3004800000	-0.55306	0.00008582
P51991	HNRNPA3	495720000	513890000	507610000	333460000	348220000	348950000	-0.55806	0.00010341
P78324	SIRPA	38224000	35390000	33126000	20770000	26497000	25434000	-0.55957	0.005632
Q15459	SF3A1	94935000	95788000	101440000	62482000	67267000	68553000	-0.55959	0.00030954
P31689	DNAJA1	73243000	89109000	64770000	51014000	50399000	51336000	-0.55978	0.0074674
Q8WXF1	PSPC1	66725000	64628000	67190000	43082000	48627000	43138000	-0.56028	0.00049558
Q32Q12	NME1	1067600000	1028000000	1010400000	683000000	690390000	724480000	-0.56623	0.00014466
P22102	GART	33961000	29895000	24513000	19860000	17525000	22019000	-0.56643	0.015596
O75489	NDUFS3	80961000	72460000	76259000	49452000	51200000	54353000	-0.56693	0.00048515
P23246	SFPQ	389950000	375740000	396330000	253850000	256400000	272640000	-0.57012	0.00017247
Q9GZS3	WDR61	71084000	78537000	75253000	47622000	50506000	53188000	-0.57182	0.0004934
A0A087X2I1	PSMC6	155390000	160720000	163440000	107270000	105810000	108610000	-0.57577	0.000085797
O75718	CRTAP	119130000	135240000	120740000	79951000	81418000	90243000	-0.57582	0.0010397
A0A0A0MRR7	SNRPC	37723000	37553000	40820000	27125000	24645000	26057000	-0.57702	0.00035479
Q9BRA2	TXNDC17	184940000	162980000	170110000	109880000	120680000	116150000	-0.57837	0.00057223
Q9Y4L1	HYOU1	466240000	503340000	485420000	324510000	317230000	331660000	-0.57945	0.00014466
D6RG13	RPS3A	130400000	130150000	129310000	88562000	90411000	81687000	-0.58215	0.00020367
P54687	BCAT1	36372000	36747000	38163000	25918000	23225000	25186000	-0.58346	0.00027885
Q3ZCM7	TUBB8	703960000	703650000	732030000	497590000	505360000	427140000	-0.58509	0.0009795
A0A087WVQ6	CLTC	471160000	479180000	490170000	319330000	304880000	336570000	-0.58529	0.00019525
P47755	CAPZA2	303880000	329120000	326750000	207210000	213710000	218250000	-0.58586	0.00017994
Q52LJ0	FAM98B	30018000	29850000	30420000	19720000	21389000	19110000	-0.58591	0.00024208
P37235	HPCAL1	45926000	46081000	43947000	29763000	29830000	30776000	-0.58905	0.000088712
P02786	TFRC	34178000	37722000	34445000	24957000	22015000	23336000	-0.59743	0.00057302
G3V1A4	CFL1	7107500000	6942800000	6955600000	4550600000	4565200000	4765200000	-0.59792	0.000075284
F6SKB8	NECAP2	33624000	33633000	34658000	23742000	19964000	23829000	-0.59833	0.001132
Q9Y230	RUVBL2	47667000	56875000	52210000	34235000	33802000	35217000	-0.59875	0.00075288
J3QR09	RPL19	15067000	15528000	15704000	10378000	10292000	9891800	-0.59935	0.000086086
P78371	CCT2	462470000	475530000	463580000	296570000	306270000	321960000	-0.60055	0.00012656
O14980	XPO1	26591000	34744000	19508000	16732000	18834000	16381000	-0.60126	0.046199
Q5W0H4	TPT1	443090000	471520000	478280000	320350000	308510000	288540000	-0.60301	0.00029232
Q9Y2Z0	SUGT1	41773000	39847000	46883000	26193000	28266000	29985000	-0.60454	0.0012883
Q13637	RAB32	20302000	21758000	20137000	13480000	14418000	12976000	-0.60616	0.0003025
P61326	MAGOH	115550000	115420000	134000000	72862000	82098000	84298000	-0.60847	0.0016309
P12814	ACTN1	2163200000	2121600000	2213800000	1420800000	1481200000	1344300000	-0.61484	0.0001631
Q9Y3B3	TMED7	47291000	48241000	45037000	35345000	30587000	26461000	-0.61488	0.003881
P54709	ATP1B3	68259000	61852000	74269000	41617000	45918000	45464000	-0.61721	0.0011279
Q9UN37	VPS4A	21974000	21628000	18395000	12121000	14535000	13732000	-0.61781	0.0026748
P62857	RPS28	135120000	137950000	177620000	95417000	97599000	97937000	-0.62	0.0041347
P30740	SERPINB1	34489000	36520000	36454000	24521000	22857000	22529000	-0.62082	0.00017399
O15144	ARPC2	110800000	103640000	113100000	68539000	71533000	72765000	-0.62138	0.00016816
P31153	MAT2A	89079000	85819000	92889000	62391000	58190000	53717000	-0.62147	0.00051003
P34932	HSPA4	126880000	137820000	118920000	76831000	79145000	93675000	-0.62272	0.0022311
Q14444	CAPRIN1	215880000	249670000	243780000	153480000	148190000	157930000	-0.62368	0.00049726
Q9BVG4	PBDC1	21260000	23193000	23015000	14426000	14439000	14890000	-0.62381	0.00014466
Q9UHY1	NRBP1	27625000	26050000	28446000	18133000	19482000	15822000	-0.62426	0.0014187
O43396	TXNL1	92058000	90295000	102730000	58233000	69763000	57215000	-0.62576	0.0021885
E9PGT1	TSN	107090000	90873000	86032000	61742000	63103000	58274000	-0.62755	0.0016863
P24666	ACP1	38374000	34870000	35306000	24225000	22701000	23272000	-0.62806	0.00020581
Q13177	PAK2	94535000	101120000	104560000	66903000	63590000	63614000	-0.6283	0.00018704
E7ETK0	RPS24	64446000	64079000	61223000	38455000	40127000	44334000	-0.62862	0.00038445
Q9NYU2	UGGT1	181050000	190260000	196320000	116500000	128520000	121860000	-0.63001	0.00022357
P09211	GSTP1	2346000000	2482400000	2419800000	1581700000	1511500000	1588400000	-0.6306	0.000089453
P60866	RPS20	19829000	17964000	18553000	12857000	12010000	11530000	-0.63073	0.00033012
Q9NXG2	THUMPD1	13867000	12641000	10204000	7985800	8143600	7333200	-0.63571	0.0051598
Q9Y4K0	LOXL2	22353000	24793000	23943000	13762000	15547000	16516000	-0.63627	0.0010052
P49755	TMED10	149010000	156940000	164630000	93752000	97940000	110850000	-0.63978	0.00079275
Q92900	UPF1	45263000	50677000	41538000	28041000	26894000	33385000	-0.64002	0.0035509
Q02878	RPL6	134080000	129470000	122400000	82369000	79802000	83527000	-0.65078	0.00012527
P62424	RPL7A	76954000	72000000	75239000	46994000	49554000	46101000	-0.6524	0.00011853
P08579	SNRPB2	27927000	18502000	17279000	12838000	12480000	14332000	-0.65303	0.025899
Q9UI30	TRMT112	44256000	44568000	43617000	27410000	28283000	28451000	-0.65455	0.000047423
Q8IVD9	NUDCD3	16792000	15719000	16994000	8972100	10153000	12573000	-0.65652	0.0054913
P07954	FH	76984000	74480000	82836000	45919000	49658000	53114000	-0.65715	0.00050871
Q8WWM7	ATXN2L	30464000	26061000	34480000	18479000	17364000	21698000	-0.6584	0.0060891
Q92820	GGH	68705000	71289000	74159000	49743000	46815000	39626000	-0.65893	0.0014861
P28070	PSMB4	104860000	129380000	133850000	80520000	73053000	77771000	-0.66299	0.0023333
O43809	NUDT21	101870000	87825000	97920000	60274000	54266000	67450000	-0.66316	0.0018862
E7EX90	DCTN1	80159000	71669000	77607000	40524000	58403000	47293000	-0.66465	0.0072498
Q8N163	CCAR2	25090000	25290000	23526000	13873000	16795000	16081000	-0.66476	0.00086239
Q9BSJ8	ESYT1	47785000	45406000	51894000	27388000	38275000	26948000	-0.66496	0.0099705
P53634	CTSC	144550000	130410000	150670000	98316000	82565000	87453000	-0.66678	0.0011057
P20073	ANXA7	64590000	59837000	58313000	39052000	38726000	36803000	-0.67255	0.00016436
P18754	RCC1	42120000	38731000	40468000	23634000	24789000	27614000	-0.67627	0.00044024
P39023	RPL3	187480000	176520000	187860000	121530000	106370000	117260000	-0.6787	0.0002756
A0A087X0K1	CAB39	11635000	14726000	14617000	9167600	6563300	10097000	-0.68115	0.020464
F8VVA7	COPZ1	48151000	42217000	49866000	29265000	30582000	27320000	-0.68388	0.00069313
Q16576	RBBP7	260430000	219920000	218780000	139510000	151260000	142020000	-0.68795	0.00075466
P51452	DUSP3	21643000	18632000	23458000	12603000	12997000	13768000	-0.6895	0.0012736
D6RFN0	COPS4	39209000	40687000	38429000	27708000	22086000	23674000	-0.69374	0.0010487
P19022	CDH2	38985000	39843000	40602000	24449000	24109000	25278000	-0.69386	0.000049942
B4DJ81	NDUFS1	35448000	41580000	41960000	21973000	26919000	24540000	-0.69704	0.0018059
Q9BUF5	TUBB6	1118900000	1178200000	1215800000	736970000	691750000	736500000	-0.69794	0.00011253
O75821	EIF3G	78615000	83961000	84808000	53033000	51034000	47958000	-0.70287	0.00015834
P11177	PDHB	28353000	22997000	22368000	12215000	19073000	14471000	-0.70434	0.017481
P60842	EIF4A1	403840000	381200000	371580000	225760000	233650000	250070000	-0.70551	0.00016619
P15170	GSPT1	44420000	38952000	39195000	24355000	23381000	27297000	-0.70843	0.00069475
E9PLK3	NPEPPS	128390000	131890000	135620000	84741000	76724000	80823000	-0.70924	0.00011136
P22626	HNRNPA2B1	1536100000	1469400000	1437800000	898340000	930210000	885000000	-0.71122	0.000066234
O75436	VPS26A	54413000	54308000	46580000	34081000	25681000	35811000	-0.71158	0.0064685
F8WCF6	ARPC4	126240000	121940000	128870000	79749000	76530000	73973000	-0.71185	0.000076624
J3KQJ1	SUMF2	66538000	67341000	68582000	39820000	41099000	42630000	-0.71301	0.000056247
P50281	MMP14	49422000	48276000	46877000	28049000	30760000	29341000	-0.71447	0.000094226
A0A2R8YEM3	RPL15	108350000	106920000	98309000	59243000	69695000	62361000	-0.71502	0.00046763
P19367	HK1	18929000	18657000	21553000	14359000	10085000	11738000	-0.72095	0.0054913
O95336	PGLS	153830000	146650000	154580000	100240000	82506000	93779000	-0.7229	0.00052002
P51665	PSMD7	170720000	184380000	173700000	108220000	107940000	104050000	-0.72315	0.000071208
P41567	EIF1	187060000	186180000	206920000	109540000	123010000	118800000	-0.7235	0.00027483
Q7KZF4	SND1	226010000	224490000	219940000	139230000	124730000	141650000	-0.72718	0.0001665
Q02809	PLOD1	213780000	217970000	215440000	131370000	130780000	128510000	-0.72829	0.000027944
Q13418	ILK	62899000	62710000	65185000	40513000	36057000	38552000	-0.73027	0.00012306
P55060	CSE1L	58130000	47768000	44455000	30800000	31497000	27807000	-0.73136	0.0021539
H3BRG4	UQCRC2	30090000	26152000	23123000	14549000	16401000	16532000	-0.73519	0.0019135
O43251	RBFOX2	22606000	16214000	22768000	10856000	14438000	11506000	-0.73673	0.012142
Q9UBW8	COPS7A	19948000	20699000	20977000	12734000	13242000	11027000	-0.73992	0.0004266
P00352	ALDH1A1	14571000	12893000	16380000	8123800	8045600	10050000	-0.74264	0.0032057
P48739	PITPNB	39775000	38020000	36859000	22606000	25673000	20393000	-0.7452	0.00082528
Q14152	EIF3A	52281000	49294000	55516000	30043000	31278000	32287000	-0.74582	0.00014636
P26373	RPL13	24192000	22650000	23179000	13645000	14399000	13691000	-0.74643	0.000062225
P25788	PSMA3	25181000	24468000	23821000	13696000	15562000	14566000	-0.74703	0.00014623
O00399	DCTN6	19937000	20540000	21887000	13130000	12723000	11289000	-0.74958	0.00031953
P31942	HNRNPH3	120050000	121990000	123160000	77065000	59035000	83169000	-0.75101	0.0035295
P50583	NUDT2	15092000	13714000	9383700	7348100	7773200	7088000	-0.75406	0.012831
P49748	ACADVL	55330000	48864000	55249000	37836000	24549000	33491000	-0.75453	0.0092452
Q13838	DDX39B	198410000	212070000	205490000	124850000	118160000	121850000	-0.75535	0.000056714
Q13242	SRSF9	21978000	20686000	20724000	12008000	15130000	10769000	-0.75591	0.003209
Q9Y265	RUVBL1	78985000	84018000	93075000	47162000	53252000	51019000	-0.75639	0.00043646
P61163	ACTR1A	227210000	210590000	221020000	129560000	128380000	131390000	-0.75825	0.000049795
Q9UHD8	SEPTIN9	188460000	205520000	204890000	120060000	115560000	118130000	-0.75854	0.000076123
P62906	RPL10A	47286000	42000000	44614000	24891000	27391000	26831000	-0.75869	0.00018343
Q96IU4	ABHD14B	79539000	84160000	69512000	42581000	48245000	46640000	-0.75997	0.00067605
Q99598	TSNAX	31974000	27849000	34328000	23055000	18963000	14392000	-0.76013	0.013114
O00461	GOLIM4	31716000	33569000	33838000	18997000	18964000	20560000	-0.7607	0.000091197
Q969G3	SMARCE1	17579000	14627000	13996000	10259000	7306400	9869300	-0.76079	0.007247
Q06210	GFPT1	92899000	88719000	93552000	51621000	55207000	55276000	-0.76374	0.000065177
P09960	LTA4H	42563000	41048000	43809000	21728000	26554000	26850000	-0.76824	0.00077132
P36578	RPL4	149260000	144090000	149890000	84867000	87957000	87298000	-0.76885	0.000032903
Q9NQW7	XPNPEP1	23897000	22366000	36522000	24946000	11958000	13152000	-0.77161	0.085363
O14818	PSMA7	266820000	268700000	285850000	171560000	152780000	156670000	-0.77307	0.00014084
Q7L1Q6	BZW1	30141000	30399000	34653000	20016000	16186000	19468000	-0.77724	0.0011424
P35268	RPL22	111590000	118390000	145490000	73541000	72172000	70883000	-0.78434	0.0011316
P68363	TUBA1B	1190900000	985930000	837490000	566990000	570160000	579250000	-0.79755	0.0025414
Q14697	GANAB	1278600000	1230600000	1207800000	716670000	676370000	722090000	-0.8136	0.000048208
Q9BR76	CORO1B	51837000	54453000	49097000	32499000	29272000	26711000	-0.81576	0.00040959
Q02750	MAP2K1	29540000	28989000	32221000	14629000	19002000	18150000	-0.81707	0.0012446
P11413	G6PD	101280000	97943000	100300000	55123000	55226000	59232000	-0.82136	0.000044385
P55036	PSMD4	105390000	109050000	114290000	66159000	58816000	60885000	-0.82366	0.00011592
P53999	SUB1	40875000	27990000	28522000	18359000	18767000	16986000	-0.82639	0.0050916
Q08752	PPID	15609000	16924000	16100000	8088500	8385300	11245000	-0.82645	0.0026429
P62269	RPS18	89716000	81103000	96393000	51871000	46634000	51553000	-0.83056	0.0003192
P32321	DCTD	22463000	19213000	26262000	13469000	12787000	11696000	-0.83076	0.0019331
Q9UN86	G3BP2	40017000	40476000	38471000	29117000	19398000	19515000	-0.83303	0.0062728
F2Z2Y8	TOLLIP	33051000	35192000	33043000	18111000	19837000	18876000	-0.83422	0.000067154
Q9UL25	RAB21	42002000	38689000	34919000	24837000	20317000	19810000	-0.835	0.001258
E9PM69	PSMC3	214850000	211310000	211280000	126300000	122350000	109230000	-0.83554	0.00012656
P13674	P4HA1	1013000000	986200000	1011200000	561170000	562470000	561950000	-0.83659	0.000018652
P37837	TALDO1	105100000	104540000	100570000	55821000	60493000	57388000	-0.83716	0.000046485
P62753	RPS6	35150000	37190000	33109000	19129000	21433000	18512000	-0.8372	0.00023446
O00232	PSMD12	24167000	28106000	22020000	14081000	12853000	14458000	-0.83834	0.000801
J3KQ32	OLA1	130930000	133450000	140440000	70006000	75547000	80465000	-0.84254	0.00012938
P43686	PSMC4	268230000	297870000	272210000	156890000	149600000	160490000	-0.84318	0.000087282
Q15691	MAPRE1	165200000	163500000	154970000	89145000	94988000	85482000	-0.84392	0.000076123
Q9Y2Q3	GSTK1	34548000	33038000	35561000	21653000	15702000	20644000	-0.84393	0.0020404
A6NGJ0	DYNLT3	7683100	6645100	6650900	2375512	2061940	11943000	-0.84573	0.29891
Q15233	NONO	137550000	132760000	140560000	78684000	72538000	77113000	-0.84799	0.000049942
P40227	CCT6A	214200000	214290000	214290000	112090000	118700000	126550000	-0.8488	0.000068886
O00231	PSMD11	109180000	110060000	117040000	56781000	64517000	65711000	-0.84885	0.0001726
A0A1W2PNV4	ARPC1B	53050000	54106000	48886000	25560000	30709000	30568000	-0.84933	0.00042581
P31150	GDI1	88947000	85827000	91126000	47705000	47283000	52555000	-0.85098	0.000081544
P51571	SSR4	204650000	212970000	179500000	112870000	115640000	101200000	-0.85543	0.00037301
B0S8I6	FAM50A	32039000	28528000	32642000	17214000	18062000	16193000	-0.85568	0.00018343
P28072	PSMB6	89506000	89157000	86850000	49402000	49365000	47785000	-0.85741	0.000021561
P00403	MT-CO2	51572000	50409000	47326000	27454000	27206000	27220000	-0.86576	0.000037362
Q13885	TUBB2A	10337000000	9779100000	10248000000	5514900000	5763900000	5383100000	-0.86597	0.000038755
J3KR44	OTUB1	107180000	112180000	105980000	63543000	59902000	55113000	-0.86757	0.00011253
P50990	CCT8	180020000	176830000	187350000	100320000	97147000	100710000	-0.86773	0.000027944
P13639	EEF2	1436400000	1406300000	1426800000	802380000	770120000	764980000	-0.86938	0.000022134
P19623	SRM	163190000	171740000	158380000	88520000	88441000	92905000	-0.86983	0.000044226
P46783	RPS10	473110000	477390000	478620000	255830000	266090000	258580000	-0.87284	0.000018652
A0A087X1A5	STAU1	31867000	28659000	35303000	17969000	16733000	17320000	-0.87673	0.00029839
P63172	DYNLT1	43554000	34045000	34308000	21147000	19382000	19810000	-0.88246	0.00082636
Q96QK1	VPS35	84426000	76577000	80628000	44050000	43541000	43347000	-0.88281	0.000041367
F5H365	SEC23A	57198000	59486000	62324000	36962000	29268000	31229000	-0.88335	0.00048779
P49458	SRP9	41098000	43879000	42542000	21131000	24445000	23585000	-0.88491	0.00012438
H0YBL1	IMPA1	15931000	11268000	20217000	23455000	17820000	1364982	-0.88976	0.49016
P63241	EIF5A	1145700000	1122100000	1169700000	566880000	638020000	653280000	-0.89	0.00010659
O00299	CLIC1	1231400000	1277500000	1268700000	671520000	677220000	682050000	-0.89528	0.000017025
P61289	PSME3	61676000	53533000	65205000	35871000	30018000	30986000	-0.89662	0.0006289
P53582	METAP1	62640000	56398000	68018000	32471000	30586000	37219000	-0.90019	0.00058885
A0A1B0GW44	CTSD	790790000	796280000	801200000	421700000	417720000	440300000	-0.9005	0.000020417
P49721	PSMB2	160240000	197730000	163330000	85284000	96968000	94877000	-0.90717	0.00052974
Q969X5	ERGIC1	28661000	30488000	29643000	17541000	14523000	15398000	-0.90774	0.00020287
Q9Y696	CLIC4	1017700000	1013900000	1139600000	547310000	578280000	562090000	-0.9082	0.000079975
A0A024R571	EHD1	319350000	325470000	354740000	167590000	167850000	195270000	-0.91562	0.00021199
P28074	PSMB5	46996000	48313000	46246000	26456000	24175000	24055000	-0.92361	0.000047719
O43707	ACTN4	3984800000	3973100000	4170800000	2145600000	2147400000	2095700000	-0.92456	0.000020205
Q8WUM4	PDCD6IP	134270000	134300000	128390000	69513000	70224000	69166000	-0.92587	0.000018127
Q16891	IMMT	43314000	41291000	46811000	21655000	21624000	25874000	-0.92956	0.00032548
B1AK87	CAPZB	130890000	125750000	129120000	68655000	70571000	62672000	-0.93572	0.00005979
A0A024RA52	PSMA2	306390000	309630000	317530000	157040000	155820000	174840000	-0.93859	0.000061512
Q14974	KPNB1	395510000	359670000	362780000	188420000	198130000	191620000	-0.95028	0.000044344
O60506	SYNCRIP	533480000	525510000	532240000	265060000	272330000	285870000	-0.9514	0.000023396
Q15102	PAFAH1B3	96084000	91072000	91934000	55844000	44006000	45102000	-0.9532	0.00042401
P42224	STAT1	128420000	129000000	134390000	63652000	69354000	69373000	-0.95396	0.000039547
Q15366	PCBP2	141900000	139340000	151450000	71457000	72344000	79517000	-0.95497	0.000070045
P62829	RPL23	108840000	111560000	79741000	52335000	54840000	46163000	-0.95649	0.0022301
P43487	RANBP1	458850000	508680000	518650000	250940000	257750000	253120000	-0.96214	0.000057783
A2A274	ACO2	35988000	46252000	43294000	17239000	24126000	23130000	-0.96839	0.0029267
A2A2D0	STMN1	132080000	138630000	136160000	66905000	69633000	71182000	-0.97011	0.000022498
P51149	RAB7A	689430000	717420000	711840000	350860000	383010000	348430000	-0.97021	0.000038824
P50395	GDI2	592160000	608620000	616220000	290560000	323290000	313050000	-0.97231	0.000040713
C9JIF9	APEH	45742000	41869000	40365000	22837000	22991000	19368000	-0.97546	0.0002384
P47895	ALDH1A3	73379000	81940000	76724000	39965000	36852000	41168000	-0.97587	0.000080481
A0A1X7SBZ2	DDX17	160260000	166310000	165980000	82867000	83397000	84114000	-0.97598	0.000013868
Q12792	TWF1	42755000	46453000	47299000	20440000	22822000	26419000	-0.97676	0.00044116
Q9Y3F4	STRAP	133980000	133570000	136080000	65367000	69627000	69269000	-0.98314	0.000019955
Q5JP53	TUBB	4282600000	4117000000	4345900000	2101200000	2115700000	2227100000	-0.98407	0.000023396
P62249	RPS16	76540000	70303000	76039000	36457000	35693000	40407000	-0.9867	0.000081544
H0YMV8	RPS27L	11335000	11900000	10540000	5188000	5660700	6214600	-0.98719	0.00018422
Q9H6S3	EPS8L2	11561000	11452000	8059300	14590000	6778200	1364982	-0.99423	0.32642
P05198	EIF2S1	96953000	101000000	95538000	49706000	51747000	45942000	-0.99498	0.000049942
O00154	ACOT7	19790000	35160000	19162000	11017000	12355000	12272000	-0.99892	0.013695
P62244	RPS15A	79768000	79088000	79309000	42755000	39597000	36943000	-0.99999	0.000061201
P27694	RPA1	14660000	18952000	13363000	17870000	18033000	1364982	-1.0258	0.40136
Q9NRR5	UBQLN4	6258200	7213900	5467900	8977900	2061940	1364982	-1.0961	0.20044
Q13438	OS9	6283800	8753400	7859600	2375512	2061940	7631000	-1.1773	0.086185
P12277	CKB	13066000	14552000	10761000	2375512	7714100	7960000	-1.27	0.062194
Q9Y5L4	TIMM13	18360000	21607000	21622000	16022000	2061940	17519000	-1.2965	0.21009
P10515	DLAT	7918500	7847000	6998000	2375512	8788900	1364982	-1.3105	0.12547
Q9UKX7	NUP50	13643000	16000000	21152000	11632000	2061940	12449000	-1.3169	0.14962
O94973	AP2A2	9487300	9759600	9159000	2375512	2061940	10069000	-1.368	0.09143
Q16539	MAPK14	23893000	20680000	21465000	2375512	18202000	13361000	-1.3995	0.1472
M0R2A0	EMC10	8248200	9257800	8499300	12526000	2061940	1364982	-1.4008	0.1711
K7EMW4	NCLN	6792700	7398900	7366600	2375512	6159700	1364982	-1.4041	0.058448
Q9H2D6	TRIOBP	9884100	13494000	14378000	5392800	2061940	9085800	-1.4155	0.060377
P23141	CES1	23816000	22830000	22847000	2375512	15531000	17336000	-1.4265	0.14623
P16435	POR	12732000	14168000	17912000	8714600	2061940	9247000	-1.4271	0.079379
E5RH53	RMDN1	15719000	13987000	18173000	12495000	11383000	1364982	-1.4544	0.18076
Q5LJB0	UCHL5	18623000	16260000	21036000	16101000	13597000	1364982	-1.4713	0.21175
Q9Y3C8	UFC1	7615800	8296200	7802000	2375512	7070200	1364982	-1.4755	0.066091
Q5TAQ0	UQCC2	9514300	9057300	9317500	2375512	11062000	1364982	-1.4948	0.12309
P52888	THOP1	7651000	8138700	7530600	2375512	6372800	1364982	-1.5014	0.051515
A0A087WVP4	SMTN	18890000	17942000	19709000	17168000	12376000	1364982	-1.5085	0.20063
O96008	TOMM40	10435000	8483600	9438600	2375512	11151000	1364982	-1.5101	0.12261
Q9Y2S7	POLDIP2	9034900	8372100	8886800	2375512	8784900	1364982	-1.5202	0.086938
B4E3T4	RBPMS	16912000	20792000	21059000	2375512	12071000	10935000	-1.5206	0.078267
A0A0A0MRN4	ZNF326	12319000	8476600	10749000	2375512	2061940	8741500	-1.5708	0.051594
Q9Y2G5	POFUT2	26542000	24633000	21896000	14607000	2061940	17235000	-1.5952	0.12995
Q9NQT4	EXOSC5	8999000	8702700	8803400	8540900	2061940	1364982	-1.614	0.075246
P36507	MAP2K2	21191000	18652000	17572000	12198000	14516000	1364982	-1.6149	0.16055
A0A2R8YDT1	GLUL	16060000	19107000	16114000	8936300	14064000	1364982	-1.6164	0.13978
A0A087WY71	AP2M1	11581000	12328000	12228000	2375512	2061940	12210000	-1.6225	0.079854
Q96EY5	MVB12A	8049700	9859300	9448300	2375512	7832300	1364982	-1.628	0.060954
Q92973	TNPO1	22224000	21777000	23396000	12572000	2061940	14622000	-1.6336	0.10056
Q9H223	EHD4	32041000	27536000	26817000	2375512	16384000	20153000	-1.6383	0.12192
P08254	MMP3	20938000	21301000	17781000	2375512	10649000	10341000	-1.6407	0.053091
Q96IJ6	GMPPA	9153400	9494100	8751300	2375512	7567900	1364982	-1.6513	0.054156
O00483	NDUFA4	21885000	26164000	29306000	16728000	2061940	15599000	-1.6543	0.12261
Q8WXX5	DNAJC9	29911000	27465000	31164000	2375512	19238000	17740000	-1.6603	0.11902
Q15785	TOMM34	17462000	18959000	17591000	10984000	2061940	8075500	-1.6643	0.055969
O00422	SAP18	24056000	24310000	21634000	12154000	2061940	15740000	-1.6678	0.099511
Q9NSC5	HOMER3	22023000	16685000	16061000	10753000	11873000	1364982	-1.6939	0.12409
I3L0H8	DDX19A	10861000	10561000	9671400	11508000	2061940	1364982	-1.6993	0.10016
O00442	RTCA	14110000	13455000	15938000	9761800	6503500	1364982	-1.7086	0.079921
Q7L9L4	MOB1B	12325000	13774000	13729000	7244800	6499500	1364982	-1.7268	0.057825
Q9NRH3	TUBG2	35754000	23097000	28190000	2375512	18071000	14355000	-1.7465	0.093647
O95169	NDUFB8	15221000	16730000	14270000	2375512	2061940	19026000	-1.7617	0.11618
H3BPE1	MACF1	12985000	14505000	12270000	2375512	2061940	12057000	-1.7634	0.062817
P15291	B4GALT1	10414000	12850000	11757000	2375512	10970000	1364982	-1.8223	0.074877
C9JEH7	RPS4Y1	12468000	10822000	10629000	10516000	2061940	1364982	-1.8662	0.069844
P33981	TTK	16820000	14067000	14870000	25793000	2061940	1364982	-1.8663	0.17577
Q13564	NAE1	13038000	16056000	14596000	2375512	2061940	12668000	-1.8739	0.057701
O96019	ACTL6A	27806000	31921000	24800000	13467000	2061940	15842000	-1.8817	0.078563
A0A087X296	PTGS1	13345000	15040000	16543000	2375512	2061940	12881000	-1.9059	0.056582
P08754	GNAI3	11542000	14448000	14963000	15329000	2061940	1364982	-1.9513	0.1003
Q9H2G2	SLK	12441000	11898000	15914000	2375512	11511000	1364982	-1.9933	0.063421
Q96F85	CNRIP1	19440000	15318000	17341000	2375512	2061940	16215000	-2.0076	0.068773
P63151	PPP2R2A	40264000	36817000	38679000	21079000	2061940	15547000	-2.1356	0.07379
J3KQ48	PTRH2	14372000	12889000	16046000	12320000	2061940	1364982	-2.1405	0.059766
Q9UHB9	SRP68	30028000	27092000	31123000	12846000	12891000	1364982	-2.2692	0.067071
E9PRB9	SPCS2	30213000	23930000	31394000	13490000	12539000	1364982	-2.2064	0.074374
A0A087WZ13	RAVER1	17922000	22271000	19474000	21372000	2061940	1364982	-2.3379	0.089096
H0Y8R1	GRSF1	47631000	59509000	63425000	23004000	2061940	20000000	-2.522	0.057131
P26358	DNMT1	34840000	32231000	40540000	29189000	2061940	1364982	-3.038	0.059614
P42704	LRPPRC	40967000	37441000	46870000	36581000	2061940	1364982	-3.1492	0.066462
A0A087WUL9	PSMD13	83591000	87004000	84531000	45126000	39195000	42963000	-1.0054	0.000062225
F8W8I8	SEPTIN8	18089000	18846000	19866000	8443100	10568000	9328800	-1.0081	0.00024269
P40222	TXLNA	46061000	50123000	49796000	23741000	24493000	24101000	-1.0121	0.000027057
A0A2C9F2P4	PPT1	55195000	54894000	50862000	24997000	26583000	28099000	-1.015	0.000060801
P27144	AK4	17459000	25594000	17879000	11881000	9689900	8401100	-1.0154	0.0053784
P22314	UBA1	732750000	702470000	727250000	334340000	355750000	380560000	-1.016	0.000049644
A0A087WZT3	BOLA2	48691000	52181000	52352000	24533000	27787000	23588000	-1.0161	0.00011078
A0A087X0X3	HNRNPM	250200000	255440000	246650000	121710000	127160000	121860000	-1.0211	0.000014799
Q32MZ4	LRRFIP1	77518000	74368000	76375000	33296000	42908000	36790000	-1.0221	0.00028253
P35998	PSMC2	84223000	77256000	89114000	43550000	39297000	39907000	-1.0286	0.000093319
Q06481	APLP2	28606000	29247000	27620000	10464000	16122000	16085000	-1.03	0.0034802
P50213	IDH3A	37255000	33394000	36181000	17260000	21472000	14217000	-1.0316	0.001856
P15880	RPS2	183650000	181870000	169540000	88761000	89805000	82984000	-1.0326	0.00003631
P05388	RPLP0	563740000	582460000	551280000	270220000	290700000	268900000	-1.0331	0.000027177
G3V5Z7	PSMA6	88137000	85461000	91889000	39182000	42789000	48159000	-1.0332	0.00016064
P07900	HSP90AA1	442020000	427820000	430220000	209900000	211330000	213380000	-1.0345	0.000012044
P46778	RPL21	17810000	25739000	23247000	11460000	10592000	10202000	-1.0351	0.0013761
P61158	ACTR3	560720000	561390000	515960000	263130000	264030000	268710000	-1.0403	0.000024845
P21333	FLNA	11205000000	11299000000	11267000000	5474000000	5589400000	5348400000	-1.0413	0.000012063
A6NKB8	RNPEP	44312000	43356000	47867000	21045000	24247000	20247000	-1.0513	0.00014466
A0A2R8YEZ4	POLR1C	21626000	25869000	23367000	11753000	14209000	8678600	-1.0577	0.0038573
O15371	EIF3D	15111000	24457000	20440000	8658200	9373500	10314000	-1.0579	0.0035298
Q8WVC2	RPS21	86954000	83340000	73683000	37871000	35905000	43170000	-1.0618	0.00023568
Q9UJ70	NAGK	87309000	86617000	90039000	40251000	44236000	41969000	-1.0626	0.000024845
J3QL05	SRSF2	16357000	17496000	17477000	7671200	7850000	9001500	-1.0686	0.000092157
P31943	HNRNPH1	581950000	569240000	538070000	259730000	278360000	266540000	-1.0698	0.000025782
Q5VVC8	RPL11	125520000	118170000	118540000	52688000	68965000	51623000	-1.0762	0.00055715
A0A0C4DGA2	ECI2	21292000	24647000	14802000	11374000	8590300	8435500	-1.0788	0.0066946
P30153	PPP2R1A	352000000	351330000	344650000	167390000	161090000	167560000	-1.0793	0.000012063
Q6PKG0	LARP1	51564000	53118000	59534000	27661000	27029000	22883000	-1.0842	0.00022059
Q9HCN8	SDF2L1	63758000	72034000	66356000	34208000	31860000	29242000	-1.0858	0.00010228
O75083	WDR1	569850000	592470000	560990000	261700000	280580000	266730000	-1.0912	0.000019242
G3V1D3	DPP3	88378000	83416000	91345000	46166000	40746000	36935000	-1.0923	0.0001775
Q16658	FSCN1	352450000	349900000	344260000	157830000	166890000	163470000	-1.1005	0.000012355
P68371	TUBB4B	2068000000	2072600000	2168000000	972630000	987160000	968250000	-1.1071	0.000012063
P55884	EIF3B	104200000	110080000	102220000	49013000	48459000	49189000	-1.109	0.000014799
P50452	SERPINB8	22115000	20764000	21885000	10377000	10074000	9538200	-1.1111	0.00002368
P54920	NAPA	120960000	121500000	125040000	55746000	54001000	60381000	-1.1126	0.000027944
D6R9P3	HNRNPAB	257420000	278730000	276210000	128500000	121490000	124720000	-1.1158	0.000021719
P22234	PAICS	97313000	100090000	98064000	45574000	48555000	41802000	-1.1227	0.000046479
C9JXB8	RPL24	20898000	20575000	19857000	9876200	9257500	8997400	-1.1252	0.000022806
Q9UBQ5	EIF3K	86254000	92230000	94591000	44638000	40492000	40041000	-1.126	0.000045696
B4DUR8	CCT3	230920000	257140000	245690000	116360000	111290000	108050000	-1.1274	0.000032676
P49915	GMPS	47006000	40946000	40523000	17337000	20830000	20380000	-1.1352	0.00019315
Q96I24	FUBP3	67127000	67698000	68970000	28192000	29558000	35446000	-1.1358	0.00015755
Q8NBJ5	COLGALT1	42365000	38829000	41453000	19714000	20550000	15835000	-1.1367	0.00029201
O14579	COPE	175860000	189980000	189950000	85649000	89808000	77348000	-1.1383	0.000062597
Q13283	G3BP1	344110000	326920000	338810000	146720000	151100000	157820000	-1.1485	0.000016053
Q8N4V1	MMGT1	22022000	21361000	20940000	8768900	10181000	10059000	-1.1518	0.000058184
Q9Y5X1	SNX9	72039000	81522000	77000000	35205000	39463000	29660000	-1.152	0.00034426
O76003	GLRX3	98152000	104860000	108290000	49634000	44267000	45679000	-1.1577	0.00004276
P78417	GSTO1	145310000	137170000	138210000	64074000	64117000	59756000	-1.1627	0.000018956
A0A2R8Y5G6	DDX3X	187690000	175730000	176680000	82766000	80211000	78149000	-1.1632	0.000016053
A0A024QZX5	SERPINB6	111830000	123920000	134080000	58312000	54064000	52412000	-1.1637	0.000094146
O60568	PLOD3	143960000	154470000	145500000	61544000	66809000	69935000	-1.164	0.000038755
X1WI28	RPL10	69327000	79650000	79779000	32653000	33861000	35400000	-1.1642	0.000061512
P09651	HNRNPA1	1762400000	1668000000	1726400000	788230000	735280000	762610000	-1.1738	0.000014799
P11142	HSPA8	3485700000	3545100000	3616100000	1577700000	1544000000	1567600000	-1.1829	0.0000087073
F5GZQ3	HADHB	61961000	56435000	51792000	19600000	27694000	28263000	-1.1871	0.0012415
P62701	RPS4X	191970000	189020000	186080000	90348000	76298000	82460000	-1.1901	0.000049942
P12268	IMPDH2	233530000	256030000	250820000	105530000	103660000	115090000	-1.1914	0.000034989
O94855	SEC24D	19046000	16301000	17122000	6958700	9208000	6959100	-1.1918	0.00050871
Q6IBS0	TWF2	129010000	132880000	130680000	55639000	57956000	57873000	-1.1952	0.0000097124
Q9UNF0	PACSIN2	35063000	35141000	33258000	13865000	17779000	13837000	-1.1956	0.00024213
A0A0C4DFN3	MGLL	57361000	46877000	57035000	24969000	22941000	21877000	-1.2044	0.00016772
P34897	SHMT2	102150000	113930000	108220000	49453000	42072000	49357000	-1.2055	0.000087148
O00629	KPNA4	40664000	47867000	44037000	21552000	19429000	16596000	-1.2082	0.00027535
A6NJA2	USP14	84126000	89772000	86252000	35552000	37127000	39744000	-1.2114	0.000025289
Q6DD88	ATL3	171090000	150490000	153240000	69691000	58899000	76900000	-1.2146	0.00025113
Q04917	YWHAH	78476000	78248000	73791000	37003000	28113000	34643000	-1.2174	0.00022705
D3DQV9	EIF4G2	37007000	35973000	34600000	17160000	13861000	15134000	-1.2259	0.000093319
P00338	LDHA	2663900000	2771000000	2702200000	1139700000	1168800000	1141600000	-1.2378	0.0000086926
Q15008	PSMD6	26946000	28632000	26890000	11967000	13323000	9892000	-1.2392	0.00025098
Q13151	HNRNPA0	169130000	174870000	180910000	71886000	77029000	73251000	-1.2405	0.000014799
E5RI99	RPL30	154570000	160800000	166700000	64639000	74205000	65194000	-1.2426	0.000044075
Q14019	COTL1	553560000	584870000	514790000	238650000	234130000	224220000	-1.2446	0.000027944
P62195	PSMC5	81915000	80336000	73328000	30802000	35928000	32293000	-1.2517	0.000061201
P46060	RANGAP1	90933000	92706000	98696000	37193000	44458000	36730000	-1.2587	0.000091197
P06744	GPI	643530000	568670000	609860000	256160000	246380000	258030000	-1.2589	0.00002368
Q13347	EIF3I	226460000	225020000	221040000	91655000	96969000	92039000	-1.2611	0.0000097312
O43242	PSMD3	32424000	33993000	34920000	14613000	13510000	14159000	-1.2611	0.000016079
Q9Y266	NUDC	52911000	47921000	49882000	21265000	20744000	20704000	-1.2639	0.000014832
O15067	PFAS	40639000	41893000	39091000	17007000	15901000	17585000	-1.2689	0.000020302
Q71U36	TUBA1A	8441400000	8115900000	8481700000	3569400000	3437300000	3340000000	-1.2753	0.000011817
O94925	GLS	73426000	88721000	80743000	27609512	31689940	42364000	-1.2756	0.0011615
Q9BQ67	GRWD1	27003000	31768000	29909000	10711000	11236000	14962000	-1.2776	0.00055715
Q16222	UAP1	167480000	162550000	170630000	65768000	70901000	69069000	-1.2834	0.000012295
P51570	GALK1	13074000	12097000	15045000	7557900	4632900	4643500	-1.2904	0.0029429
P42025	ACTR1B	48341000	49749000	40483000	19734000	20126000	16747000	-1.2905	0.00019475
O15145	ARPC3	161780000	161920000	162320000	65603000	62663000	70221000	-1.2936	0.000016196
Q5TGM0	VTA1	25385000	23658000	29131000	12071000	9786000	9933600	-1.2994	0.00022384
P38646	HSPA9	645680000	658530000	687200000	259720000	277320000	270710000	-1.3018	0.000012089
Q13509	TUBB3	402380000	386050000	354150000	145740000	145710000	171910000	-1.3045	0.00008164
P14866	HNRNPL	167230000	161650000	212350000	73047000	76845000	67732000	-1.3054	0.00023858
Q9Y3A5	SBDS	44047000	46700000	48104000	19810000	18778000	17169000	-1.3178	0.000034996
P62263	RPS14	110080000	114130000	106720000	46361000	46097000	40358000	-1.3195	0.000035104
P23396	RPS3	337710000	330510000	335020000	133870000	140190000	127930000	-1.3204	0.000012063
P20618	PSMB1	153580000	167180000	157840000	65568000	61332000	64223000	-1.324	0.000014799
Q99426	TBCB	25480000	29349000	24126000	11185000	12061000	8392700	-1.3314	0.00066776
Q13200	PSMD2	142990000	133740000	130490000	55134000	50299000	56385000	-1.3321	0.000027057
P20337	RAB3B	49840000	55389000	50539000	21970000	19932000	19913000	-1.3333	0.0000292
G3V203	RPL18	55851000	55357000	63153000	23397000	24649000	20450000	-1.3497	0.000084355
E7EQR4	EZR	108230000	109110000	105630000	40464000	41893000	43792000	-1.3569	0.000010305
B0QY89	EIF3L	49353000	50490000	45181000	19671000	17757000	18764000	-1.3675	0.00002543
Q16698	DECR1	42944000	41464000	38116000	12501000	16381000	19205000	-1.3697	0.00069469
P36639	NUDT1	22114000	23744000	23186000	9545800	8091400	9076900	-1.3727	0.000037329
A0A024R4M0	RPS9	48614000	52065000	50546000	20242000	18315000	19619000	-1.3789	0.000015325
P62280	RPS11	29661000	30800000	34115000	12026000	11826000	12431000	-1.3799	0.000023892
Q13557	CAMK2D	64692000	77538000	67896000	23860000	24859000	32537000	-1.3805	0.0003642
Q9ULV4	CORO1C	133130000	143190000	136740000	44659000	56310000	57011000	-1.3948	0.00012324
Q8N241	HSPB7	168950000	159260000	166810000	59884000	59481000	67385000	-1.4083	0.000022498
P17858	PFKL	41831000	38426000	31060000	13594000	10141000	19134000	-1.4141	0.0037197
A0A0J9YYL3	PUF60	49193000	54244000	59738000	26024000	16813000	18852000	-1.4241	0.00084023
G8JLD5	DNM1L	58121000	64445000	49770000	25581000	27561000	13555000	-1.4286	0.0064845
Q99460	PSMD1	69350000	72313000	69295000	27736000	25614000	24739000	-1.4351	0.000014799
R4GMR5	PSMD8	78812000	72022000	68442000	31654000	26263000	23572000	-1.4364	0.00018012
F5GZS6	SLC3A2	79322000	82806000	79914000	29844000	28589000	30643000	-1.4425	0.0000086926
P17174	GOT1	81717000	81126000	78113000	30138000	24000000	35527000	-1.4443	0.00033698
Q99470	SDF2	50735000	48501000	49476000	16622000	18561000	19510000	-1.446	0.00002642
P04075	ALDOA	3933600000	3784900000	3873600000	1430500000	1415600000	1389800000	-1.4523	0.0000048434
P62277	RPS13	358270000	365830000	361440000	130320000	140510000	125600000	-1.4548	0.000012355
P31939	ATIC	263710000	267650000	282400000	96312000	92845000	106520000	-1.4624	0.000021869
O75369	FLNB	2503500000	2455400000	2528600000	923030000	911670000	876290000	-1.4659	0.0000057683
G5E9Q6	PFN2	26898000	30666000	33391000	11105000	12751000	9085800	-1.4734	0.00033447
E9PR44	CRYAB	271790000	267040000	263290000	89677000	101230000	96946000	-1.4802	0.000013543
P07195	LDHB	363040000	347600000	371110000	131180000	133680000	122280000	-1.483	0.000012063
P07737	PFN1	2350300000	2587300000	2659200000	912690000	925140000	875930000	-1.4835	0.000016122
P12236	SLC25A6	35942000	43626000	40225000	13131000	16861000	12728000	-1.4948	0.00021892
Q9UEW8	STK39	11087000	12672000	13738000	2375512	4662400	7765000	-1.4961	0.022957
O75534	CSDE1	62278000	62360000	52183000	27408000	19141000	17043000	-1.5008	0.00094432
A8MUD9	RPL7	116200000	111030000	117780000	39637000	43420000	38125000	-1.5112	0.000016593
P51116	FXR2	8520000	10400000	9724500	2375512	2061940	7554700	-1.5138	0.039117
K7ER00	FARSA	127710000	108850000	119350000	39258000	44045000	40660000	-1.5202	0.000032903
Q13610	PWP1	43454000	47951000	48396000	16346000	14771000	17445000	-1.5271	0.000035148
O00469	PLOD2	212870000	216120000	196600000	74752000	69918000	71491000	-1.5324	0.000012063
P62266	RPS23	52959000	50930000	55840000	15216000	20505000	19820000	-1.5354	0.00015598
Q9BV57	ADI1	31854000	29250000	34830000	9694900	11855000	11431000	-1.5422	0.000079186
Q12904	AIMP1	144400000	149990000	153310000	48732000	53419000	51108000	-1.5471	0.0000101
P53396	ACLY	196760000	198760000	200050000	67549000	67627000	68433000	-1.5485	0.0000039099
O95433	AHSA1	60262000	63048000	64091000	18866000	20850000	23954000	-1.5639	0.000055788
P48147	PREP	81013000	84771000	86908000	30131000	30119000	25267000	-1.5673	0.00003631
O00303	EIF3F	186930000	179610000	198010000	67133000	59968000	61976000	-1.5786	0.000015571
P49327	FASN	189420000	158950000	152430000	67612000	56219000	45244000	-1.5793	0.0004284
P08238	HSP90AB1	987630000	1013100000	1015300000	326440000	350530000	331500000	-1.581	0.0000061603
O95373	IPO7	99075000	106160000	109020000	37687000	31062000	36060000	-1.5879	0.000039816
M0R3D6	RPL18A	42913000	41513000	44431000	13854000	14061000	14868000	-1.5908	0.0000086926
A0A2R8Y4W2	EPS8	14514000	16320000	14251000	2375512	5392600	9557400	-1.595	0.030877
Q4L180	FILIP1L	28624000	35934000	43471000	10765000	14723000	10181000	-1.5974	0.00098329
A0A096LNY6	ADSL	30097000	31403000	31433000	9721200	8867800	12409000	-1.5985	0.00014901
P46063	RECQL	6982600	7727600	11584000	2375512	2061940	4536000	-1.6047	0.0087008
Q9Y5M8	SRPRB	35646000	39485000	31605000	10799000	11509000	12584000	-1.61	0.000064807
Q9H488	POFUT1	38357000	37641000	45851000	20405000	12747000	8735000	-1.6216	0.0050916
A0A0U1RRL7	MMP24OS	10192000	10084000	11687000	5443100	5543600	1364982	-1.622	0.045232
Q13740	ALCAM	193220000	217200000	224110000	73671000	68595000	63415000	-1.6251	0.000033139
O43684	BUB3	35277000	37188000	32128000	12791000	12849000	8733200	-1.6253	0.00039413
P14324	FDPS	25211000	21019000	22309000	6252000	7877200	8173100	-1.6254	0.00013273
Q14558	PRPSAP1	40766000	48491000	46087000	18715000	13045000	12639000	-1.628	0.00040513
P26196	DDX6	25779000	23205000	22655000	7903000	6868300	8414900	-1.6303	0.000048615
P11940	PABPC1	375070000	363600000	380140000	120060000	121020000	118730000	-1.6365	0.0000039349
A0A087WXM6	RPL17	112640000	115070000	122580000	35806000	37866000	37976000	-1.6492	0.0000086976
P50552	VASP	72843000	77211000	77629000	27307000	19769000	24706000	-1.6776	0.00011136
Q3KQV9	UAP1L1	11726000	11880000	9704900	2375512	2061940	8335200	-1.6831	0.035764
Q9BV86	NTMT1	6716600	9452600	10113000	6670000	2061940	1364982	-1.6987	0.046081
Q9NQ88	TIGAR	7461100	6947800	8428200	2375512	3859100	1364982	-1.7086	0.0085885
P06280	GLA	9636200	8421900	7658600	6243100	2061940	1364982	-1.7148	0.03617
H7BY10	RPL23A	76908000	87328000	99043000	23844000	28807000	26815000	-1.7248	0.000081904
C9JQD4	PPIH	9562800	8976900	8782400	7306900	2061940	1364982	-1.732	0.047107
Q02790	FKBP4	88332000	90296000	92876000	30973000	22305000	28591000	-1.743	0.00010403
P26641	EEF1G	372020000	350490000	362260000	111770000	99672000	112830000	-1.7439	0.000012089
Q5T4U5	ACADM	19646000	17534000	19566000	4656200	7564300	5022500	-1.7506	0.00050332
P52788	SMS	117910000	116460000	101970000	46944000	27952000	27552000	-1.7585	0.00092938
J3KT73	RPL38	119960000	128150000	119970000	38263000	32633000	37971000	-1.7606	0.000020302
Q86X02	CDR2L	7348100	7667700	7424800	3804400	2061940	1364982	-1.7627	0.0068656
A0A087WSW9	TXNRD1	227950000	226830000	228230000	65323000	64912000	69784000	-1.7725	0.0000044124
J3KPD3	RBM7	12744000	12815000	12048000	6137500	5597500	1364982	-1.797	0.037515
O60701	UGDH	585930000	540510000	548650000	163640000	151680000	164520000	-1.8037	0.0000086926
H0Y8C6	IPO5	539130000	491800000	520980000	149720000	146410000	147920000	-1.8043	0.0000051026
P48507	GCLM	18955000	16126000	17157000	5348100	5312100	4241700	-1.8145	0.000065299
P12004	PCNA	269120000	257190000	259810000	70767000	78371000	74486000	-1.8147	0.0000066235
P36551	CPOX	10790000	9917300	11014000	2375512	2061940	5203800	-1.8437	0.005169
J3KTA4	DDX5	122840000	125780000	137090000	33545000	30095000	45110000	-1.8465	0.00018369
P15559	NQO1	46444000	49550000	45247000	11969000	12997000	14010000	-1.8594	0.000014799
O15460	P4HA2	828460000	820300000	838760000	243200000	214700000	219340000	-1.8791	0.0000086926
Q15428	SF3A2	12608000	11487000	16578000	5126600	6871400	1364982	-1.8806	0.03744
Q9NZ32	ACTR10	12535000	11155000	10022000	2375512	8500900	1364982	-1.8893	0.045625
E7ENM0	ELN	49214000	44972000	55770000	16087000	10486000	14262000	-1.8937	0.00026016
P61353	RPL27	47666000	44439000	41942000	12018000	12815000	11142000	-1.898	0.000014832
Q5JR95	RPS8	85733000	83376000	82661000	20887000	21233000	23759000	-1.9364	0.0000089372
P18827	SDC1	17576000	18617000	15926000	6501400	2061940	6604200	-1.9598	0.012706
Q9NSD9	FARSB	48276000	51565000	54889000	8943700	15178000	16664000	-1.9722	0.0008189
I6L8B7	FABP5	51994000	47600000	47686000	11316000	14782000	11604000	-1.9753	0.000049942
Q8IZ83	ALDH16A1	13248000	9291200	10771000	2375512	2061940	4383000	-1.9828	0.0022319
Q8N543	OGFOD1	16417000	15248000	12930000	2375512	2061940	10627000	-1.9861	0.035748
Q01813	PFKP	152380000	156150000	158720000	40497000	42430000	35317000	-1.9865	0.000014491
O43324	EEF1E1	31938000	27007000	25344000	6475800	8657100	6243800	-1.9882	0.00013706
Q15717	ELAVL1	60545000	54345000	55580000	14693000	13200000	14739000	-1.9998	0.000011393
P82673	MRPS35	6855400	7371400	8483700	2375512	2061940	1364982	-2.0009	0.00049726
Q86UU1	PHLDB1	7404200	8322600	7114900	2375512	2061940	1364982	-2.0117	0.00043672
H0YDT8	EMC7	10510000	13417000	12297000	3168100	3414200	2414700	-2.0176	0.000141
P21980	TGM2	134930000	134350000	141160000	33666000	35215000	32320000	-2.0205	0.0000043315
H7BZ50	MZT2B	7568000	8244500	7192200	2375512	2061940	1364982	-2.0229	0.00041001
M0QYS1	RPL13A	11684000	11003000	12704000	2375512	2918800	3424400	-2.0347	0.000093319
A0A286YEX4	NFIC	7582700	9449000	6436000	2375512	2061940	1364982	-2.036	0.00075785
V9GZ78	MTHFD1	101710000	91520000	98838000	27350000	21476000	22444000	-2.0416	0.000032701
Q9H3H3	C11orf68	10405000	9368600	12930000	6291400	2061940	1364982	-2.0511	0.02086
Q9H2J4	PDCL3	51846000	46448000	41202000	11661000	13727000	8306100	-2.0739	0.00030128
Q08J23	NSUN2	29922000	23153000	19128000	10722000	2061940	7984300	-2.0767	0.029837
P23919	DTYMK	9571200	8615400	8910200	2375512	2061940	1954600	-2.0873	0.000018127
D6REB4	PAIP1	7545600	7559400	8998700	2375512	2061940	1364982	-2.0875	0.00040778
E9PQR7	VPS28	7687800	7164300	9472800	2375512	2061940	1364982	-2.0954	0.00049726
Q6UVK1	CSPG4	17538000	16011000	15900000	2375512	2061940	11672000	-2.0957	0.035363
P55212	CASP6	7991400	7184400	9215000	2375512	2061940	1364982	-2.1021	0.00044116
Q8TD16	BICD2	15012000	15702000	11179000	2375512	10159000	1364982	-2.1073	0.045531
Q96KC8	DNAJC1	7250700	9603300	7790600	2375512	2061940	1364982	-2.1141	0.0004846
P19784	CSNK2A2	20897000	26260000	25798000	8600200	2061940	9788800	-2.1166	0.024644
A8KAH6	HSPB2	12557000	15745000	17902000	2375512	2061940	8682600	-2.1263	0.018852
Q9Y5P6	GMPPB	9486800	10728000	9900600	2375512	3619200	1364982	-2.1413	0.0026352
Q9BWS9	CHID1	8412000	8329200	8355400	2375512	2061940	1364982	-2.1507	0.000288
P46734	MAP2K3	16008000	16298000	13537000	2375512	2061940	8128600	-2.157	0.014039
A0A087WZK0	DHPS	8744100	7854100	8659700	2375512	2061940	1364982	-2.1583	0.00030634
P10620	MGST1	46051000	58390000	49385000	11326000	12355000	10640000	-2.1596	0.000028708
P15924	DSP	15293000	15354000	14370000	2375512	2061940	7425700	-2.1785	0.010047
Q49AN9	SNRPG	38823000	11816000	17143000	2375512	3935400	9026900	-2.1807	0.025335
I3L0A0	TMEM189	8914300	8924900	7971700	2375512	2061940	1364982	-2.1892	0.00029468
Q53EZ4	CEP55	8684000	9001100	8136100	2375512	2061940	1364982	-2.1906	0.00028401
Q15813	TBCE	7531500	11205000	7543300	2375512	2061940	1364982	-2.191	0.00071127
O00148	DDX39A	21113000	23657000	22384000	7664400	2061940	7337600	-2.1971	0.012338
P68400	CSNK2A1	93206000	88747000	91092000	18325000	17944000	23648000	-2.1995	0.000034996
M0QZR4	ARHGEF1	9855800	9095000	7231700	2375512	2061940	1364982	-2.1998	0.0004457
P46379	BAG6	8555500	12199000	11209000	4037300	2061940	1364982	-2.2286	0.0042415
J3KN16	ECPAS	8570500	8600100	9411900	2375512	2061940	1364982	-2.2324	0.000266
Q9P287	BCCIP	13009000	20793000	13649000	2375512	2061940	7195200	-2.237	0.010558
Q9Y5A9	YTHDF2	8567800	9615800	8895200	2375512	2061940	1364982	-2.2587	0.00025684
Q96A49	SYAP1	16687000	22706000	13931000	2375512	2061940	9783700	-2.2611	0.021321
K7ELG9	LSM12	24212000	23491000	22404000	2375512	6597200	7367500	-2.262	0.0054727
F2Z3P9	NDUFB4	9855300	8488000	8917300	2375512	2061940	1364982	-2.2673	0.0002667
A2ACR1	PSMB9	9689200	10218000	7641800	2375512	2061940	1364982	-2.2741	0.00037745
P17612	PRKACA	19012000	16358000	15859000	2375512	12870000	1364982	-2.295	0.048541
Q7Z3B4	NUP54	17663000	16252000	15159000	2375512	2061940	7471800	-2.2979	0.0084688
Q53GQ0	HSD17B12	9097000	9629500	9318800	2375512	2061940	1364982	-2.3106	0.00022384
A6NDG6	PGP	9391600	11027000	10286000	3071300	2061940	1364982	-2.3151	0.00090885
P12273	PIP	9890000	8295300	10262000	2375512	2061940	1364982	-2.3255	0.00027885
O14530	TXNDC9	15135000	12985000	13463000	2375512	6409200	1364982	-2.3308	0.011999
Q01085	TIAL1	39917000	36888000	40820000	12945000	2061940	17627000	-2.3324	0.045025
Q14166	TTLL12	20689000	23865000	19441000	2375512	2061940	15188000	-2.3372	0.039929
G3V220	TCERG1	8558300	10433000	9869100	2375512	2061940	1364982	-2.3474	0.00025639
Q15382	RHEB	15293000	14452000	21811000	12623000	2061940	1364982	-2.3614	0.048287
B1ALA9	PRPS1	302540000	306520000	298700000	63222000	56973000	55713000	-2.3696	0.0000044124
H3BPG2	COMMD4	10947000	8136200	10414000	2375512	2061940	1364982	-2.372	0.00032548
Q13155	AIMP2	46852000	46923000	46124000	8728700	8976900	9192100	-2.3791	0.0000013007
Q9Y570	PPME1	18139000	14378000	14273000	9296700	2061940	1364982	-2.3841	0.027687
Q8TEX9	IPO4	18501000	22226000	21974000	2375512	2061940	12928000	-2.3856	0.028308
Q9BTY7	HGH1	18183000	15182000	22414000	2375512	12703000	1364982	-2.4103	0.042507
Q9Y316	MEMO1	26363000	20170000	21778000	2375512	2061940	15440000	-2.4195	0.037127
Q0VDF9	HSPA14	9874700	12733000	8177500	2375512	2061940	1364982	-2.4216	0.0004457
O75792	RNASEH2A	10590000	9319100	10579000	2375512	2061940	1364982	-2.4289	0.00020401
A0A087WUF6	FGF2	9645000	11191000	9685900	2375512	2061940	1364982	-2.4296	0.000211
B7Z7P8	ETF1	30147000	30197000	28844000	10676000	11287000	1364982	-2.4396	0.043904
O00391	QSOX1	9568800	10095000	11269000	2375512	2061940	1364982	-2.449	0.00020401
A0A0C4DGL3	DUT	146740000	143940000	153150000	27143000	27945000	25447000	-2.4629	0.0000035989
Q01581	HMGCS1	11119000	8617300	11772000	2375512	2061940	1364982	-2.4661	0.00029201
Q96PK6	RBM14	16955000	17600000	18653000	2375512	10136000	1364982	-2.468	0.026046
O43592	XPOT	11225000	10678000	9646900	2375512	2061940	1364982	-2.4781	0.00019146
H0YJS0	ATP6V1D	20633000	18190000	18568000	2375512	12328000	1364982	-2.4819	0.035764
Q7L2H7	EIF3M	76372000	100270000	105710000	20730000	19280000	11497000	-2.4869	0.00041063
E7EMV2	NEFM	9503400	12907000	9672400	2375512	2061940	1364982	-2.4904	0.00029065
P11172	UMPS	10440000	10438000	11251000	2375512	2061940	1364982	-2.5062	0.00016927
J3KS23	CBFB	8971800	12082000	11400000	2375512	2061940	1364982	-2.51	0.00026008
A0A087X0G7	IKBKG	11817000	9614500	11269000	2375512	2061940	1364982	-2.5271	0.00019968
E7ETU5	RBMS1	16161000	14573000	18102000	7896600	2061940	1364982	-2.5279	0.016027
Q16186	ADRM1	19772000	20457000	19727000	2375512	2061940	8074700	-2.5521	0.0069304
Q14376	GALE	9446500	12305000	11729000	2375512	2061940	1364982	-2.5573	0.00022339
A0A3B3IUB5	HM13	13610000	9839000	10201000	2375512	2061940	1364982	-2.5582	0.00027168
E9PH64	NDUFB9	11366000	12091000	10073000	2375512	2061940	1364982	-2.5646	0.00017847
Q14315	FLNC	5929500000	5820100000	5984100000	1009900000	992730000	975170000	-2.5742	0.00000083252
P50570	DNM2	12085000	10745000	10962000	2375512	2061940	1364982	-2.578	0.00016057
Q9BYD1	MRPL13	11352000	11753000	11255000	2375512	2061940	1364982	-2.6037	0.00014466
P39748	FEN1	20343000	25418000	19794000	2375512	14033000	1364982	-2.6045	0.037659
F5H442	TSG101	22409000	24969000	23155000	2375512	17102000	1364982	-2.6227	0.047447
Q9NRN7	AASDHPPT	12109000	12380000	10450000	2375512	2061940	1364982	-2.6241	0.00016436
P61964	WDR5	11520000	11195000	12526000	2375512	2061940	1364982	-2.6389	0.00014466
P51610	HCFC1	10617000	12492000	12258000	2375512	2061940	1364982	-2.6419	0.00015888
O75390	CS	65318000	80922000	70126000	12931000	8649600	13475000	-2.6474	0.00010362
Q16822	PCK2	21576000	23324000	33976000	2375512	2061940	13747000	-2.6628	0.023513
P31151	S100A7	15213000	12327000	9551800	2375512	2061940	1364982	-2.6885	0.00031506
P60228	EIF3E	48302000	40564000	50322000	13576000	8858300	2963400	-2.704	0.0068512
Q9HB71	CACYBP	157540000	153620000	146060000	26050000	25984000	18692000	-2.7087	0.000034996
Q06124	PTPN11	11105000	13138000	12824000	2375512	2061940	1364982	-2.7095	0.00014466
J3QRD6	NIP7	11201000	12910000	13228000	2375512	2061940	1364982	-2.7201	0.00014379
E7EQ69	NAA50	12646000	11966000	12738000	2375512	2061940	1364982	-2.7238	0.00012389
Q8NFQ8	TOR1AIP2	11717000	12506000	13498000	2375512	2061940	1364982	-2.7362	0.00013152
O00505	KPNA3	32108000	30192000	33056000	2375512	2061940	21281000	-2.7547	0.038947
B1AHB1	MCM5	13142000	12735000	12439000	2375512	2061940	1364982	-2.7608	0.00011716
Q13045	FLII	25141000	21310000	22304000	13479000	2061940	1364982	-2.7664	0.030987
P30419	NMT1	15500000	11471000	12232000	2375512	2061940	1364982	-2.7819	0.00017847
C9JLU1	POLR2H	12859000	13711000	12369000	2375512	2061940	1364982	-2.7832	0.00011824
P05121	SERPINE1	537830000	519190000	487690000	72961000	74210000	75321000	-2.7945	0.000001634
P20839	IMPDH1	28393000	21968000	21008000	13920000	2061940	1364982	-2.7952	0.032082
P25311	AZGP1	14432000	12706000	12367000	2375512	2061940	1364982	-2.802	0.00012527
Q5T6F2	UBAP2	23124000	18403000	22088000	2375512	8322400	1364982	-2.8148	0.011169
B4DIH5	COPS2	14251000	12232000	13983000	2375512	2061940	1364982	-2.8367	0.00011967
P61024	CKS1B	13101000	13555000	13776000	2375512	2061940	1364982	-2.8384	0.00010465
P25685	DNAJB1	22937000	23405000	20135000	10133000	2061940	1364982	-2.8554	0.017032
A0A087WVZ9	POLR2E	12513000	15127000	13929000	2375512	2061940	1364982	-2.8744	0.000119
Q8TDX7	NEK7	20905000	20325000	21782000	2375512	6995500	1364982	-2.8908	0.0063655
O43924	PDE6D	14777000	13597000	13971000	2375512	2061940	1364982	-2.9046	0.000099439
Q9UNS2	COPS3	14848000	12226000	16040000	2375512	2061940	1364982	-2.9222	0.00013622
Q5VW32	BROX	13355000	15844000	13888000	2375512	2061940	1364982	-2.9266	0.00010978
A0A286YF22	PHGDH	187250000	194210000	190730000	26213000	20985000	27995000	-2.9384	0.000014014
Q9UNW1	MINPP1	12922000	19397000	13119000	2375512	2061940	1364982	-2.9807	0.00020838
P07476	IVL	15688000	11649000	18562000	2375512	2061940	1364982	-2.9956	0.00021214
P05120	SERPINB2	783140000	785830000	780260000	90967000	97445000	106520000	-2.9967	0.0000036343
F5H5D3	TUBA1C	143750000	158960000	156420000	16694000	21972000	18875000	-3.004	0.000012355
Q5JRX3	PITRM1	15804000	14899000	15033000	2375512	2061940	1364982	-3.0161	0.000085827
Q15006	EMC2	15912000	13785000	17102000	2375512	2061940	1364982	-3.044	0.00010258
Q9UNE7	STUB1	14901000	16423000	15453000	2375512	2061940	1364982	-3.0479	0.000085797
P13984	GTF2F2	14590000	19069000	13904000	2375512	2061940	1364982	-3.0588	0.00013482
O14908	GIPC1	14500000	17348000	15420000	2375512	2061940	1364982	-3.0601	0.000093319
P05412	JUN	18919000	13677000	16488000	2375512	2061940	1364982	-3.1059	0.000123
P41227	NAA10	15885000	14519000	19619000	2375512	2061940	1364982	-3.1342	0.00011331
P31944	CASP14	17006000	17453000	15549000	2375512	2061940	1364982	-3.1437	0.000079106
Q9H788	SH2D4A	14689000	16634000	19470000	2375512	2061940	1364982	-3.1583	0.00010304
Q14566	MCM6	16451000	17923000	17198000	2375512	2061940	1364982	-3.189	0.000072936
D6RBW1	EIF4E	18290000	17135000	16422000	2375512	2061940	1364982	-3.1961	0.000073403
Q9HAV7	GRPEL1	46669000	37790000	38461000	2375512	6754400	5148200	-3.2272	0.00077193
A0A494C0U1	TPP2	19223000	16499000	18779000	2375512	2061940	1364982	-3.2663	0.000073403
P00505	GOT2	17514000	17308000	20218000	2375512	2061940	1364982	-3.2801	0.000073403
Q8NCA5	FAM98A	14545000	21492000	19659000	2375512	2061940	1364982	-3.2814	0.00012656
Q8NBT2	SPC24	33559000	28151000	44996000	15763000	2061940	1364982	-3.3014	0.022656
P01040	CSTA	15987000	20638000	21042000	2375512	2061940	1364982	-3.34	0.000090289
Q96DI7	SNRNP40	21274000	17381000	19272000	2375512	2061940	1364982	-3.3526	0.000072061
Q9Y3B4	SF3B6	17594000	20451000	19863000	2375512	2061940	1364982	-3.354	0.000066928
G5E9W7	MRPS22	19800000	21292000	18999000	2375512	2061940	1364982	-3.4088	0.000060854
P00491	PNP	106200000	104520000	105240000	4868700	11956000	16451000	-3.4175	0.0010334
Q9HB07	C12orf10	18992000	21693000	21257000	2375512	2061940	1364982	-3.4517	0.000060801
P49736	MCM2	21613000	22946000	18368000	2375512	2061940	1364982	-3.4707	0.000067154
P23921	RRM1	21737000	19747000	21249000	2375512	2061940	1364982	-3.4713	0.000056306
B1ANR0	PABPC4	31166000	30409000	30612000	7523700	2061940	1364982	-3.4733	0.004026
P52292	KPNA2	35565000	37743000	28449000	2375512	2061940	5440900	-3.4949	0.00050871
Q9BPZ2	SPIN2B	21926000	23988000	18663000	2375512	2061940	1364982	-3.5066	0.000068285
O75326	SEMA7A	123380000	67497000	53916000	8059600	6857600	5526300	-3.5072	0.00027535
Q92598	HSPH1	67028000	69873000	95611000	10495000	8319300	3470000	-3.5098	0.0008303
A0A087WUN7	SLIRP	20873000	21704000	25787000	2375512	2061940	1364982	-3.5903	0.000060801
C9JVE2	DCUN1D1	21633000	22335000	24916000	2375512	2061940	1364982	-3.6048	0.000051556
P00374	DHFR	24003000	21069000	24662000	2375512	2061940	1364982	-3.6218	0.000052483
P23229	ITGA6	24031000	25685000	24992000	2375512	2061940	1364982	-3.724	0.000043076
Q8WZ82	OVCA2	24636000	22019000	30850000	2375512	2061940	1364982	-3.7631	0.000066418
P06493	CDK1	48213000	50327000	55914000	17455000	2061940	1364982	-3.8104	0.015001
P33993	MCM7	25514000	27871000	26959000	2375512	2061940	1364982	-3.8285	0.000039816
P06702	S100A9	27223000	27455000	26310000	2375512	2061940	1364982	-3.8407	0.00003821
A6NDU8	C5orf51	38290000	21418000	26589000	2375512	2061940	1364982	-3.8904	0.00011803
O00762	UBE2C	31136000	30058000	27154000	2375512	2061940	1364982	-3.9641	0.000037362
Q96EK6	GNPNAT1	76254000	70958000	67000000	29041000	2061940	1364982	-4.0383	0.024239
O75569	PRKRA	31558000	33467000	30710000	2375512	2061940	1364982	-4.0814	0.000032701
P13995	MTHFD2	31679000	31305000	33244000	2375512	2061940	1364982	-4.0892	0.000032242
P02458	COL2A1	38042000	34174000	36441000	2375512	2061940	1364982	-4.2636	0.000028516
P25205	MCM3	38582000	36431000	37284000	2375512	2061940	1364982	-4.3121	0.000027057
Q9Y617	PSAT1	258100000	278080000	270360000	15369000	14425000	11049000	-4.3172	0.0000083247
P17301	ITGA2	106700000	122840000	118370000	6811800	5201900	4540700	-4.4117	0.000012063
A0A3B3IT92	MCM4	41147000	39217000	40167000	2375512	2061940	1364982	-4.4143	0.000024845
P18510	IL1RN	36999000	41893000	41831000	2375512	2061940	1364982	-4.4145	0.000027057
P22676	CALB2	51843000	47512000	44034000	2375512	2061940	1364982	-4.6619	0.000023396
O00592	PODXL	48796000	47059000	49160000	2375512	2061940	1364982	-4.6811	0.00002082
D6RFM0	UBE2D2	58696000	43826000	48505000	2375512	2061940	1364982	-4.7293	0.000027944
P04818	TYMS	48174000	51996000	53104000	2375512	2061940	1364982	-4.76	0.000020535
P13726	F3	76034000	80540000	77725000	2375512	7245900	1364982	-4.7687	0.00088705
P08243	ASNS	87497000	86913000	59470000	1383100	2810800	1885800	-5.3042	0.000044233
A6XND1	IGFBP3	289350000	233900000	335580000	2375512	2061940	71752000	-5.3266	0.018158
