# Supplementary material for: Self‐Produced Brain‐Like ECM From 3D‐Cultured Dermal Fibroblasts Enhances Neuronal Growth and Survival
Source: Biotechnol J. 2025 Mar 10;20(3):e202400594. doi: 10.1002/biot.202400594 (PMC11891511; doi:10.1002/biot.202400594)
Supplement: Supplementary file 3 — Supporting Information [file BIOT-20-e202400594-s004.xlsx]

## Sheet: Feuil1
Accession	Symbol	2D_inj1	2D_inj2	2D_inj3	3D_inj1	3D_inj2	3D_inj3	Log(Fold Change)	ajusted p-value
P12107	COL11A1	3954736	3779488	1533221	666610000	654420000	731350000	7.9103	0.000025279
P36222	CHI3L1	3954736	3779488	1533221	427320000	481050000	415850000	7.2769	0.000030358
P40261	NNMT	3954736	3779488	1533221	124380000	116860000	141630000	5.485	0.000079097
Q99983	OMD	9142000	8969800	1533221	189360000	220080000	218090000	5.3805	0.0011415
Q05707	COL14A1	3954736	3779488	1533221	86278000	91061000	96101000	5.0026	0.00010296
P20774	OGN	3954736	3779488	1533221	95694000	82028000	90966000	4.9758	0.00010648
Q6UXB8	PI16	18311000	10736000	10502000	423030000	398340000	261590000	4.794	0.000048481
Q5T123	SH3BGRL3	3954736	3779488	1533221	84107000	67884000	81500000	4.7698	0.00013332
H0Y7V4	DNAH8	3954736	3779488	1533221	74493000	79006000	73110000	4.7322	0.00012699
A0A3B3ISS6	GPNMB	3954736	3779488	1533221	56882000	67311000	73094000	4.5253	0.00017142
P02794	FTH1	11116000	7084000	1533221	80597000	82666000	90573000	4.0957	0.0036545
Q9HAT2	SIAE	3954736	3779488	1533221	44326000	50454000	49285000	4.0772	0.00024787
A0A087X1Z3	PSME2	3954736	13615000	1533221	72782000	52100000	68541000	3.8734	0.0059538
A0A0D9SFE5	LMNB1	3954736	3779488	1533221	38815000	44773000	37147000	3.82	0.0003348
Q15404	RSU1	3954736	3779488	1533221	37496000	41382000	39304000	3.7926	0.00032842
Q16853	AOC3	3954736	3779488	1533221	30722000	40737000	35814000	3.6445	0.00043923
P19320	VCAM1	3954736	3779488	1533221	32136000	31775000	36595000	3.5571	0.00044034
Q5I0G2	PRL	3954736	3779488	1533221	32297000	32392000	35678000	3.5565	0.00043391
Q9UN79	SOX13	3954736	3779488	1533221	29900000	36820000	24272000	3.3958	0.0006817
A0A1B0GTY3	ADAMTS2	3954736	3779488	1533221	29424000	25401000	27799000	3.2748	0.0006157
Q8TF66	LRRC15	26329000	3779488	1533221	52818000	43011000	58765000	3.2577	0.032168
Q5W0H4	TPT1	3954736	3779488	1533221	22645000	24587000	34188000	3.2327	0.00085671
P55287	CDH11	18220000	3779488	22657000	116780000	109360000	89112000	3.1702	0.0083301
H0YG54	REXO2	3954736	3779488	1533221	25409000	22778000	25603000	3.1122	0.0007559
P00325	ADH1B	3954736	3779488	1533221	26737000	22012000	24614000	3.1014	0.00079963
P35443	THBS4	3954736	3779488	1533221	25601000	21747000	25305000	3.088	0.00080505
Q11201	ST3GAL1	3954736	3779488	1533221	17628000	20663000	27607000	2.9258	0.0013306
H7BY82	COL5A1	781714736	814699488	746583221	6007048000	5447386000	5609412000	2.8642	0.0000061246
Q96RW7	HMCN1	62286000	27267000	28223000	227410000	242340000	322650000	2.845	0.0008303
Q99969	RARRES2	299490000	303730000	285890000	2005200000	1839600000	2231900000	2.7688	0.0000075404
P01344	IGF2	14555000	14968000	12522000	87891000	83908000	91240000	2.6488	0.0000087368
Q96C90	PPP1R14B	3954736	3779488	1533221	18393000	16711000	16877000	2.6075	0.0015569
Q6UVY6	MOXD1	3954736	3779488	1533221	18877000	16890000	13377000	2.5133	0.0021865
Q9UHI8	ADAMTS1	53467000	68659000	53432000	315040000	294570000	316660000	2.409	0.000024071
Q9NWM8	FKBP14	3954736	3779488	1533221	14827000	13806000	15624000	2.3749	0.0023017
A0A0C4DGH5	CAND1	3954736	3779488	1533221	17946000	14282000	12189000	2.3636	0.0029723
O75368	SH3BGRL	8540300	7641800	1533221	16009000	17633000	38990000	2.2604	0.039121
Q9HCB6	SPON1	110810000	110550000	109360000	555440000	520270000	460280000	2.2112	0.000011305
O94769	ECM2	27949000	3779488	16230000	47423000	58006000	58787000	2.1865	0.039082
P12111	COL6A3	2776800000	2926000000	2960800000	12646000000	12139000000	12908000000	2.1213	0.0000075404
Q96HF1	SFRP2	76811000	91653000	100080000	372890000	357170000	378090000	2.0531	0.000028643
K7ES70	MFAP4	364850000	393060000	332730000	1454600000	1547900000	1422900000	2.023	0.000014003
P58215	LOXL3	3954736	8315800	1533221	14386000	15508000	14732000	2.0088	0.026529
O60888	CUTA	24565000	31293000	29584000	99803000	103690000	113670000	1.8976	0.000041657
Q92520	FAM3C	89873000	113250000	85040000	427880000	353360000	288380000	1.8849	0.00026647
B3KUB4	CA12	14072000	22164000	15044000	31793000	89757000	81729000	1.8784	0.01098
Q9Y490	TLN1	26912000	19464000	25797000	85196000	82954000	94894000	1.8777	0.000096417
E7EN65	ELN	451160000	392510000	390100000	1510200000	1370600000	1654000000	1.877	0.000028643
P41222	PTGDS	152230000	151660000	142950000	560710000	523840000	537150000	1.8597	0.0000075404
Q96FQ6	S100A16	15181000	11310000	26896000	63230000	47303000	51662000	1.6881	0.0052181
P55058	PLTP	128530000	140500000	134630000	403820000	410120000	454310000	1.6506	0.000016322
Q4ZHG4	FNDC1	45520000	53196000	53267000	143780000	151020000	170690000	1.6149	0.000048481
G3XAP6	COMP	24772000	35250000	49837000	83041000	124420000	119230000	1.6077	0.0039927
Q06828	FMOD	535340000	524940000	556110000	1722700000	1467700000	1575500000	1.5573	0.000024071
B5MCZ3	IL6	167030000	148490000	133160000	422510000	422850000	449620000	1.5347	0.000048481
P37802	TAGLN2	254260000	244990000	248610000	690610000	698270000	778420000	1.5331	0.000016322
P51884	LUM	6648900000	7129000000	7052400000	20258000000	19332000000	19817000000	1.5124	0.000010258
Q12797	ASPH	11055000	11265000	10153000	28320000	33183000	29974000	1.4925	0.000032491
P61981	YWHAG	51047000	65481000	60309000	121370000	131040000	161870000	1.2249	0.00063279
B1ALD9	POSTN	1459700000	1401300000	1265000000	3158100000	3001500000	3343900000	1.2049	0.000054507
P54727	RAD23B	29048000	36225000	31556000	66765000	81930000	73945000	1.2022	0.00026321
P61769	B2M	1743500000	1714100000	1632600000	3927300000	3770800000	3982800000	1.1985	0.000018454
Q9Y6C2	EMILIN1	254470000	253140000	230620000	529720000	584970000	563220000	1.1848	0.000039043
Q9HCU0	CD248	190380000	186790000	192320000	462040000	399750000	410880000	1.1573	0.000046346
P31946	YWHAB	93070000	110940000	98776000	224150000	229080000	208640000	1.131	0.000092123
Q14112	NID2	211730000	223510000	223330000	434570000	497420000	474990000	1.0934	0.000050395
O43505	B4GAT1	86789000	68947000	69837000	139260000	175260000	160640000	1.0766	0.0006884
P04179	SOD2	206120000	184120000	217560000	405000000	413740000	429760000	1.0415	0.000090658
P15291	B4GALT1	135800000	143460000	143910000	328300000	275350000	265680000	1.0329	0.00020521
Q8IUX7	AEBP1	410980000	402610000	386550000	825380000	832030000	787060000	1.0264	0.000027338
Q9H6X2	ANTXR1	15681000	53890000	1533221	112860000	75304000	96708000	3.1031	0.071903
Q04446	GBE1	3954736	35947000	1533221	41904000	38529000	41065000	2.7496	0.072751
Q15417	CNN3	32747000	32602000	1533221	51490000	47830000	67982000	2.2255	0.15577
E5RGN3	ATOX1	16494000	3779488	1533221	17780000	19365000	14888000	1.915	0.087702
C9JF17	APOD	37443000	41676000	42704000	90281000	77492000	75071000	0.99281	0.00026333
Q16769	QPCT	80197000	89406000	111580000	188250000	194950000	168710000	0.98405	0.0012784
Q9NR99	MXRA5	768720000	767820000	760670000	1553700000	1420900000	1518900000	0.96694	0.000033686
O60664	PLIN3	54477000	43432000	62920000	98102000	98678000	112200000	0.9557	0.0019954
P13797	PLS3	60017000	69225000	66169000	130840000	118050000	122890000	0.92918	0.00013246
Q01995	TAGLN	335290000	329780000	331570000	682370000	589520000	601990000	0.90787	0.0001056
K7ERG9	CFD	1080100000	1117400000	1172800000	2033500000	2119400000	2095200000	0.89115	0.000046066
P52823	STC1	82766000	73666000	69723000	133680000	143560000	132620000	0.86062	0.00024407
Q07092	COL16A1	37982000	40098000	34740000	58347000	74081000	72638000	0.85635	0.0010817
P98095	FBLN2	478420000	440030000	483580000	824630000	826110000	838660000	0.82951	0.000065668
P36955	SERPINF1	2933100000	3010700000	2927500000	5041300000	4765600000	5501700000	0.78471	0.00015994
P15144	ANPEP	243440000	218740000	303060000	400900000	413010000	493600000	0.78012	0.0045142
Q9UBG0	MRC2	80410000	93995000	86660000	122330000	158970000	151830000	0.72415	0.0026435
P35579	MYH9	48911000	53640000	54880000	81363000	97637000	80544000	0.71728	0.0011415
P62258	YWHAE	298210000	304650000	311190000	463580000	568930000	472030000	0.71289	0.00089832
P18206	VCL	107900000	106840000	98594000	174920000	173800000	163570000	0.70977	0.00015817
P07996	THBS1	2921100000	2713800000	2728900000	4628300000	4276500000	4692800000	0.70074	0.0001854
Q96CG8	CTHRC1	183190000	186920000	182730000	304230000	317890000	276470000	0.69845	0.00024939
P42785	PRCP	29835000	29231000	18626000	43449000	46721000	32937000	0.68043	0.040323
P62942	FKBP1A	114210000	84227000	104380000	181870000	126710000	170750000	0.65681	0.019552
P10253	GAA	29529000	32748000	19782000	44874000	37112000	44179000	0.6478	0.032532
P67936	TPM4	126790000	128960000	131730000	212740000	193260000	189540000	0.6184	0.00031439
P13639	EEF2	46464000	57420000	63159000	87470000	87207000	79436000	0.61546	0.0059467
P15121	AKR1B1	16249000	21178000	30044000	33782000	28081000	38949000	0.61248	0.069407
P00558	PGK1	53022000	34458000	50142000	81660000	59124000	66337000	0.60191	0.04048
O00560	SDCBP	32389000	34550000	26092000	46749000	42868000	50694000	0.59962	0.0069995
P50395	GDI2	103700000	100420000	121160000	174310000	150110000	167030000	0.59747	0.0025565
O75787	ATP6AP2	21165000	20641000	22044000	36193000	29079000	31285000	0.59119	0.0019963
Q68BL8	OLFML2B	89136000	82459000	62987000	114630000	123740000	108010000	0.5755	0.013648
Q92820	GGH	1241400000	1502600000	1469500000	1917000000	2259800000	2091700000	0.57499	0.0035734
G3V1A4	CFL1	321240000	372360000	316000000	520440000	495940000	482960000	0.57384	0.0013211
O14498	ISLR	1832200000	1841300000	1920100000	2869100000	2596900000	2842400000	0.56967	0.00038859
P27348	YWHAQ	53269000	42412000	47634000	75100000	61965000	74627000	0.5634	0.0069995
P07686	HEXB	58272000	54136000	50380000	82878000	74416000	81014000	0.55084	0.0013112
P08294	SOD3	183920000	187070000	181450000	275880000	279980000	253280000	0.54929	0.00038761
A0A087WSV8	NUCB2	226310000	183030000	200660000	308110000	303310000	278160000	0.54834	0.0030224
P33908	MAN1A1	319280000	288920000	281750000	392910000	477230000	428000000	0.5422	0.0029943
P04406	GAPDH	201430000	187080000	197190000	294010000	261030000	291690000	0.53033	0.00090209
Q02818	NUCB1	2000600000	2129700000	2054400000	2974000000	2858200000	2963400000	0.50832	0.00028075
P17900	GM2A	68322000	62674000	55710000	79883000	88319000	97056000	0.50709	0.0072698
P39060	COL18A1	25329000	40255000	34004000	42394000	46571000	47506000	0.47858	0.050879
P55072	VCP	66187000	72294000	74381000	90985000	95330000	110720000	0.47735	0.0052515
P06396	GSN	367070000	370250000	345470000	490110000	497140000	517730000	0.47528	0.00050373
Q9UBX1	CTSF	42000000	34606000	35041000	46121000	50552000	56754000	0.45915	0.013377
P00441	SOD1	172590000	166240000	148500000	225110000	202700000	227560000	0.42838	0.0048298
Q6EMK4	VASN	819860000	879910000	727150000	1134500000	1110100000	920100000	0.38114	0.026494
P24821	TNC	7554400000	7450000000	7463300000	9714900000	9725700000	9663700000	0.3734	0.00050373
O95967	EFEMP2	180950000	172550000	218270000	260990000	261380000	216420000	0.37175	0.037644
P60709	ACTB	1814300000	1876000000	1959000000	2387600000	2449000000	2446100000	0.36702	0.0012201
B4E1Z4	CFB	528600000	538720000	529280000	740790000	711580000	596730000	0.35381	0.015584
Q13308	PTK7	152510000	137950000	132340000	189040000	173590000	176970000	0.35353	0.0065152
Q7Z7M9	GALNT5	42536000	44691000	45171000	64698000	37115000	71022000	0.32997	0.27349
P30041	PRDX6	109340000	128930000	108900000	173160000	124620000	138140000	0.31912	0.088682
P01024	C3	4625700000	4487000000	4478000000	5602200000	5496700000	5707300000	0.30636	0.0016128
P10909	CLU	732060000	689450000	704500000	862810000	853380000	886330000	0.29202	0.0026335
Q9BUD6	SPON2	118380000	113420000	115380000	149750000	142030000	133050000	0.28974	0.006824
Q92743	HTRA1	523750000	577040000	574780000	642880000	679120000	704010000	0.27442	0.011279
P31949	S100A11	215680000	218980000	234630000	348940000	142130000	379200000	0.25436	0.56697
A0A0A0MTS2	GPI	65202000	92838000	81884000	92790000	87628000	102790000	0.25126	0.16312
A0A0A0MTI5	DBI	89286000	87191000	82977000	111890000	101860000	94836000	0.24755	0.029599
Q15198	PDGFRL	61720000	61216000	67022000	67880000	77950000	79571000	0.2445	0.038139
P09211	GSTP1	171050000	157590000	150560000	188770000	181990000	194650000	0.24015	0.019563
P62937	PPIA	117740000	118190000	128980000	138170000	147490000	141660000	0.22854	0.016237
Q07507	DPT	178100000	152680000	154330000	182800000	182150000	199210000	0.22016	0.052086
P63104	YWHAZ	413340000	390170000	415100000	511100000	456370000	451520000	0.2179	0.03095
A0A3B3ISR2	C1R	6577000000	6439800000	6419800000	7789800000	7549800000	6878400000	0.19104	0.035184
Q14019	COTL1	79906000	82168000	77740000	102310000	76364000	93614000	0.17298	0.21666
Q14118	DAG1	118400000	122780000	118900000	139330000	128720000	136870000	0.16869	0.030568
Q99536	VAT1	53524000	39054000	40106000	39011000	52835000	57187000	0.16386	0.46201
Q8N474	SFRP1	22005000	18401000	15590000	41843000	64887000	3014775	0.12493	0.92844
P19021	PAM	214740000	200390000	197080000	231660000	214570000	220210000	0.12272	0.10698
Q9BY76	ANGPTL4	52616000	64957000	53989000	87880000	71659000	37697000	0.12116	0.74371
Q9BRK5	SDF4	365110000	363200000	397860000	392070000	386390000	447310000	0.12036	0.21116
Q9BRK3	MXRA8	53655000	66646000	53746000	56985000	65474000	65867000	0.11822	0.36967
P00338	LDHA	1113900000	999420000	989210000	1126900000	1135400000	1058900000	0.099665	0.22361
Q08397	LOXL1	216910000	219040000	222480000	241560000	249130000	211400000	0.089096	0.31187
Q9Y240	CLEC11A	342150000	369760000	346480000	376280000	373900000	365350000	0.076583	0.22235
P18669	PGAM1	262050000	265590000	261510000	257250000	287320000	286350000	0.072567	0.31187
Q16610	ECM1	1707100000	1914200000	1842900000	1929600000	1857500000	1864000000	0.049933	0.46962
P13497	BMP1	126700000	105530000	123920000	146160000	112390000	107700000	0.031534	0.84593
F6RFD5	DSTN	9194900	15751000	14950000	4003152	24059000	22494000	0.00027684	0.99973
B3KW70	MFAP5	71218000	73291000	56202000	63450000	56379000	80072000	-0.011475	0.95178
I3L397	EIF5A	75315000	87192000	88256000	74829000	84389000	86889000	-0.026334	0.80408
P08670	VIM	10743000000	10407000000	10407000000	9679800000	10635000000	10686000000	-0.026971	0.68839
Q99715	COL12A1	5865900000	5864700000	6077900000	5791900000	5848300000	5714400000	-0.037109	0.46863
P60174	TPI1	578010000	625240000	571540000	562370000	569590000	582550000	-0.048845	0.445
P26447	S100A4	71455000	85858000	88750000	68395000	88265000	81341000	-0.049673	0.73973
P0CG48	UBC	143470000	111190000	121860000	125800000	109570000	124220000	-0.06104	0.63994
Q13217	DNAJC3	201700000	213730000	178550000	185510000	184080000	189740000	-0.082825	0.36183
F8W1C3	MMP19	22670000	20389000	24967000	4003152	38151000	63540000	-0.083335	0.94544
P35442	THBS2	204600000	210850000	205340000	188140000	204510000	193030000	-0.084745	0.18821
Q02809	PLOD1	451480000	445500000	468830000	432950000	444620000	409860000	-0.085749	0.1944
G3V4U0	FBLN5	442540000	459770000	459570000	442240000	434070000	391880000	-0.10461	0.18255
P06733	ENO1	516660000	552330000	550300000	479040000	516160000	505080000	-0.11016	0.12244
O60568	PLOD3	174110000	182770000	218180000	166610000	168360000	189010000	-0.12969	0.30032
Q15904	ATP6AP1	85504000	98429000	93710000	81113000	82324000	90017000	-0.13061	0.16793
P04080	CSTB	70392000	63139000	83030000	56409000	74274000	64448000	-0.15022	0.36967
P08254	MMP3	3223000000	2915800000	3184000000	2597800000	2867100000	2792300000	-0.17493	0.057611
P78539	SRPX	216530000	230270000	224090000	175350000	210720000	200030000	-0.19873	0.070276
P08253	MMP2	16649000000	16770000000	17357000000	13607000000	14722000000	15788000000	-0.20523	0.038139
Q5TCU3	TPM2	500090000	425420000	452330000	426310000	380710000	385690000	-0.2068	0.06677
O94985	CLSTN1	460730000	471450000	466690000	442600000	375770000	381960000	-0.22474	0.039899
P02751	FN1	147310000000	145020000000	143260000000	124560000000	124120000000	122230000000	-0.23186	0.0041521
P02461	COL3A1	3616700000	3613900000	3659800000	3074700000	3131000000	3034900000	-0.23709	0.0038015
Q07954	LRP1	75438000	76764000	68974000	65383000	61038000	61113000	-0.23722	0.018534
P09603	CSF1	364420000	372390000	359400000	353680000	295120000	278800000	-0.24834	0.062413
Q15582	TGFBI	3872500000	4177400000	3910100000	3232200000	3405600000	3407800000	-0.25127	0.0080395
P98160	HSPG2	4540500000	4254300000	4277800000	3681800000	3670900000	3594600000	-0.25542	0.0049132
P22692	IGFBP4	2031200000	1966600000	1890300000	1617400000	1722700000	1541500000	-0.27132	0.0099527
P07942	LAMB1	850110000	822900000	841850000	723170000	708630000	649550000	-0.27437	0.0074681
P30044	PRDX5	17265000	21870000	19023000	30380000	4188472	31801000	-0.27595	0.7681
E9PIM6	THY1	79445000	69419000	76227000	54856000	64045000	66455000	-0.28283	0.040004
B1AHL2	FBLN1	10217700000	10475200000	10021100000	8890200000	7949700000	8422800000	-0.28315	0.0068043
P07737	PFN1	391750000	399990000	374360000	322490000	315980000	313720000	-0.29192	0.0026828
J3KNF6	RGMB	95972000	96124000	86787000	63875000	90621000	72093000	-0.31334	0.085754
P04075	ALDOA	188150000	215850000	191010000	142000000	172390000	163810000	-0.31732	0.029599
A0A1B0GW44	CTSD	49577000	46866000	52346000	37954000	39036000	40689000	-0.33753	0.0039866
P19883	FST	165030000	159340000	171200000	114660000	154830000	125680000	-0.33757	0.044354
Q10471	GALNT2	52104000	57271000	70192000	44991000	45622000	47121000	-0.37159	0.03095
P14543	NID1	1054400000	1022200000	1061100000	830720000	775900000	795870000	-0.38556	0.00094091
O95084	PRSS23	216430000	200030000	224160000	158720000	161880000	167500000	-0.39103	0.0020857
E7EUF1	ENPP2	2923400000	2841000000	2835000000	2142400000	2179900000	2231300000	-0.39201	0.00058587
P16870	CPE	281580000	246210000	267470000	178700000	214830000	213370000	-0.39291	0.013253
P12110	COL6A2	4309200000	4246000000	4549900000	3349200000	3422600000	3160600000	-0.40008	0.0013502
Q4LDE5	SVEP1	1382900000	1364500000	1353400000	1036000000	1019600000	1047900000	-0.40204	0.00043345
Q08629	SPOCK1	117830000	130950000	104750000	92589000	92340000	81353000	-0.40549	0.0148
P98179	RBM3	25771000	38762000	33274000	59076000	4188472	56967000	-0.41253	0.73973
P02452	COL1A1	21659000000	23552000000	23366000000	17212000000	17029000000	15992000000	-0.44882	0.0010593
P21333	FLNA	1071700000	1069100000	1105400000	830740000	785150000	762890000	-0.44927	0.00063576
P13611	VCAN	604630000	602440000	623950000	452010000	472120000	417590000	-0.45024	0.0012193
P30508	HLA-C	164950000	169550000	166010000	123840000	120650000	120940000	-0.4538	0.000271
P02545	LMNA	578190000	568790000	551620000	394240000	433350000	390300000	-0.48131	0.00082635
Q8NBS9	TXNDC5	94650000	96260000	116200000	82694000	64045000	71111000	-0.49705	0.015486
P10599	TXN	194940000	209750000	176290000	131210000	127380000	152430000	-0.50016	0.0058058
H0Y2Y8	ZYX	64178000	61203000	56634000	40179000	44944000	43245000	-0.50342	0.001482
P07195	LDHB	73045000	81162000	74228000	56204000	47340000	57894000	-0.5048	0.0045811
P40925	MDH1	41304000	33598000	39462000	32375000	23093000	25591000	-0.50572	0.025985
O00391	QSOX1	3537000000	3972400000	3619400000	2440400000	2559500000	2826700000	-0.50873	0.0020864
A0A2R8YD45	TPP1	110740000	105110000	108280000	98379000	61610000	71649000	-0.51239	0.040101
G5E9F8	PROS1	64978000	61462000	60295000	42533000	37500000	50654000	-0.52518	0.0088941
P21810	BGN	1775000000	1852000000	1702200000	1168100000	1253800000	1268400000	-0.53027	0.00052326
P17931	LGALS3	39120000	37483000	36667000	26019000	24436000	27980000	-0.53189	0.00085509
Q6YHK3	CD109	516930000	527490000	508240000	344450000	371840000	349850000	-0.54297	0.00026333
P07858	CTSB	2018000000	1992600000	2139600000	1403200000	1390600000	1395100000	-0.55337	0.00019767
P09382	LGALS1	1805600000	1891300000	1709800000	1191200000	1255900000	1230700000	-0.55502	0.00038419
P09871	C1S	3620100000	3438200000	3673900000	2505500000	2510500000	2247300000	-0.56458	0.00059859
P14618	PKM	335950000	331890000	340810000	217100000	245190000	218540000	-0.56925	0.00052326
Q9NRN5	OLFML3	1122400000	1064500000	1062100000	762810000	708390000	695450000	-0.58522	0.00031313
Q08380	LGALS3BP	751850000	775940000	815960000	565690000	532390000	463420000	-0.59002	0.0016958
P48061	CXCL12	706600000	755160000	826780000	542730000	491610000	480060000	-0.59474	0.0013067
P68363	TUBA1B	104350000	103700000	107360000	74654000	69386000	65073000	-0.59505	0.00046492
P08603	CFH	145820000	136270000	125310000	97580000	93303000	77818000	-0.60444	0.0036302
E7EV71	LTBP1	660570000	663680000	658170000	437880000	434110000	429950000	-0.60663	0.00007367
P12814	ACTN1	676420000	627950000	624050000	437010000	416020000	406000000	-0.61481	0.00025901
Q76M96	CCDC80	128730000	131460000	111370000	70943000	82676000	89421000	-0.61512	0.0039548
Q14697	GANAB	84280000	82093000	80677000	54281000	47935000	59556000	-0.61628	0.0014522
P08758	ANXA5	617630000	631860000	576950000	401200000	389080000	397800000	-0.61945	0.00018313
P0DP25	CALM1	247120000	273390000	228740000	145270000	155100000	183250000	-0.63471	0.0035775
P30530	AXL	67950000	87245000	59727000	45198000	36988000	55458000	-0.64441	0.03095
P05155	SERPING1	2033900000	1924400000	1899400000	1265900000	1278600000	1188600000	-0.65007	0.00017142
P22626	HNRNPA2B1	219900000	209270000	224300000	138410000	137980000	139130000	-0.6526	0.000094285
Q06830	PRDX1	126970000	126650000	140900000	76379000	84657000	84629000	-0.68328	0.00042648
Q15238	PSG5	840270000	925630000	820250000	615390000	493350000	503320000	-0.68725	0.0019311
A0A087X0S5	COL6A1	24409000000	23404000000	24608000000	14839000000	14933000000	15056000000	-0.69169	0.00006286
Q5KU26	COLEC12	80854000	88766000	94621000	58218000	56999000	47349000	-0.70392	0.0017698
P11142	HSPA8	171060000	172470000	174650000	96792000	122260000	98658000	-0.71396	0.0013333
Q14393	GAS6	599260000	596480000	626040000	384380000	355940000	367880000	-0.7175	0.000092906
P07585	DCN	8827500000	7936900000	8262900000	5035400000	5024200000	4882500000	-0.74287	0.00010648
Q15113	PCOLCE	5171700000	5373600000	5324600000	3045900000	3192100000	3164900000	-0.75522	0.000050395
P26038	MSN	265410000	245500000	281390000	159460000	158380000	148800000	-0.76219	0.00020881
H0YD13	CD44	146570000	174070000	146650000	79963000	87928000	104420000	-0.78315	0.0022563
Q16394	EXT1	76942000	86498000	76691000	46419000	49837000	43043000	-0.78593	0.00038761
F6SYF8	DKK3	162090000	176150000	155910000	90794000	98797000	93918000	-0.80054	0.00015519
Q5JRP2	ADAM12	47453000	44980000	38568000	24744000	24530000	25151000	-0.81032	0.00043391
P26022	PTX3	1148500000	1248000000	1172500000	647220000	624310000	758510000	-0.81835	0.00046492
F8W7S5	RRBP1	29630000	28454000	27393000	19158000	15658000	13566000	-0.83489	0.0021528
Q15149	PLEC	234850000	231860000	228620000	127560000	109650000	154070000	-0.84343	0.0017887
P35052	GPC1	163990000	157000000	158450000	91141000	82577000	93189000	-0.84673	0.000096455
P52565	ARHGDIA	69574000	71873000	65236000	37839000	40180000	36523000	-0.8515	0.000096455
P14625	HSP90B1	262270000	251880000	221710000	149080000	128270000	129920000	-0.85319	0.00050063
A0A0A0MTC7	LAMA4	2709400000	2733500000	2730300000	1540600000	1474300000	1473400000	-0.86504	0.000029223
P61978	HNRNPK	102590000	108500000	101810000	61030000	47222000	64958000	-0.86592	0.0016613
O75326	SEMA7A	107090000	114330000	113360000	60900000	75517000	48587000	-0.8783	0.0041567
P07437	TUBB	95872000	114490000	105500000	51977000	57545000	62155000	-0.87967	0.00050373
C9JIZ6	PSAP	191090000	177710000	173210000	94382000	100290000	98784000	-0.8844	0.000065668
E9PG40	APP	224810000	218070000	228580000	126010000	115930000	118780000	-0.89704	0.000047178
Q09666	AHNAK	938870000	879960000	847540000	444720000	476110000	504340000	-0.90435	0.00011336
P01034	CST3	1454000000	1352500000	1320500000	726310000	774760000	700620000	-0.90652	0.000085938
Q06481	APLP2	133370000	120350000	131600000	72733000	65630000	65608000	-0.91793	0.00010648
P03956	MMP1	4269100000	4363700000	4314500000	2293200000	2326700000	2144700000	-0.93742	0.000035882
P28300	LOX	1099500000	1137300000	1113400000	576800000	542080000	631330000	-0.93942	0.000092542
J3QRS3	MYL12A	162220000	158120000	128330000	71095000	88793000	73197000	-0.94421	0.0012784
O43707	ACTN4	243830000	238710000	236310000	115240000	134900000	123390000	-0.94735	0.000094285
F8W6I7	HNRNPA1	82527000	92703000	90442000	50318000	45160000	42325000	-0.94895	0.00020881
D6RF92	CXCL6	182130000	168750000	173700000	87029000	94111000	90120000	-0.95151	0.000046346
Q8TB73	NDNF	85799000	71996000	65126000	32674000	37195000	44091000	-0.96946	0.0019963
P08133	ANXA6	118940000	105370000	109710000	53790000	54992000	60074000	-0.98396	0.000094145
P08238	HSP90AB1	122930000	113680000	108420000	54377000	53076000	67183000	-0.98869	0.00050063
O95980	RECK	17184000	13832000	16109000	4003152	30135000	3014775	-1.1321	0.28586
Q8WZ42	TTN	17734000	16724000	22946000	39918000	4188472	3014775	-1.2517	0.29234
F8VWS0	RPLP0	33731000	31113000	25420000	4003152	18331000	18815000	-1.4241	0.087881
P14209	CD99	28352000	18951000	32345000	4003152	15006000	14205000	-1.4494	0.060658
E7EQ12	CAST	20766000	21537000	20610000	4003152	4188472	23388000	-1.5183	0.10023
P13473	LAMP2	17925000	15801000	19575000	4003152	16829000	3014775	-1.5902	0.071489
O75094	SLIT3	49904000	64588000	39924000	4003152	28552000	29925000	-1.7445	0.10372
X6R5C5	CTSA	68948000	44903000	36329000	25102000	4188472	26380000	-1.7806	0.082992
P60903	S100A10	60092000	62266000	54206000	36289000	36539000	3014775	-1.8883	0.14073
A0A1C7CYX9	DPYSL2	45954000	39026000	36668000	4003152	4188472	49422000	-2.1034	0.10864
P10646	TFPI	65791000	73935000	74336000	26104000	39750000	3014775	-2.2843	0.079178
Q93063	EXT2	60063000	50633000	55780000	42771000	4188472	3014775	-2.765	0.051889
Q7Z5L7	PODN	132220000	113020000	129620000	77033000	63952000	48933000	-1.0021	0.0034204
P14174	MIF	61766000	75595000	49428000	26401000	31162000	32197000	-1.041	0.0026335
P16035	TIMP2	3013200000	3198900000	3128100000	1465300000	1447800000	1595100000	-1.0518	0.000039083
Q92626	PXDN	504020000	519250000	534260000	249620000	246800000	251460000	-1.058	0.000019757
P27797	CALR	620800000	681260000	684140000	290920000	334270000	319810000	-1.0726	0.000079242
P05997	COL5A2	1176900000	1211500000	1259600000	578240000	583590000	550480000	-1.0911	0.000025279
P07093	SERPINE2	3372500000	3739200000	3770100000	1697600000	1741500000	1620900000	-1.1035	0.00004608
Q99584	S100A13	30092000	31712000	37011000	12928000	16106000	16891000	-1.1093	0.00067763
F8W1B7	MMP14	79764000	92791000	72920000	33578000	36917000	42138000	-1.123	0.00050063
G3V3X5	LTBP2	1555600000	1614500000	1637700000	721010000	749210000	725590000	-1.1305	0.000016592
P34096	RNASE4	100530000	106370000	104770000	44297000	48373000	49054000	-1.138	0.000031097
P29966	MARCKS	57470000	57602000	61615000	28675000	28029000	22640000	-1.1622	0.00020535
Q14315	FLNC	386770000	371000000	377330000	173780000	162970000	166800000	-1.1729	0.000016592
P30101	PDIA3	663310000	657470000	643790000	276740000	306630000	288030000	-1.174	0.000025263
P11047	LAMC1	1984600000	1933200000	1904500000	859850000	860220000	821880000	-1.1958	0.000014926
P55290	CDH13	53980000	42991000	46246000	23537000	20652000	18308000	-1.1974	0.00042648
A0A087WTA8	COL1A2	49275000000	48289000000	51330000000	21538000000	20736000000	20660000000	-1.2422	0.000014926
Q9UBR2	CTSZ	40048000	40798000	33911000	17119000	15977000	14577000	-1.2656	0.00012064
P23284	PPIB	304610000	281370000	289860000	111690000	125500000	122630000	-1.2844	0.000028643
P09486	SPARC	8383900000	8757000000	8502600000	3253700000	3304100000	3947300000	-1.2929	0.000069307
H3BR27	RBMX	28136000	31558000	31311000	10612000	14573000	11774000	-1.3108	0.00030653
Q641Q3	METRNL	94135000	97439000	98160000	38309000	38763000	36431000	-1.3523	0.000012302
P04083	ANXA1	526410000	536840000	530490000	207540000	194720000	222680000	-1.3527	0.000024071
Q13219	PAPPA	209280000	132890000	141550000	67480000	61317000	55057000	-1.3704	0.0013211
P05387	RPLP2	197030000	211670000	200760000	79498000	86141000	70221000	-1.374	0.000054513
Q16643	DBN1	22880000	24827000	31314000	10133000	8601300	11362000	-1.389	0.00052717
P48740	MASP1	737330000	738970000	753200000	287950000	278420000	270100000	-1.4148	0.000010255
Q5H9A7	TIMP1	20701000000	20414000000	20662000000	7639400000	7782500000	7638500000	-1.4217	0.0000075404
K7ELL7	PRKCSH	47684000	49343000	42460000	19893000	14749000	17662000	-1.423	0.00019774
Q12841	FSTL1	9321300000	8348100000	9055500000	3322900000	3367900000	2871000000	-1.485	0.000041086
Q96AY3	FKBP10	325290000	323080000	328390000	127400000	104780000	117300000	-1.4874	0.000033593
O75369	FLNB	92808000	83547000	93166000	28733000	34721000	31793000	-1.5031	0.000046649
Q00888	PSG4	144230000	141560000	141760000	51629000	48152000	49910000	-1.5146	0.0000087368
P07237	P4HB	826150000	759950000	803310000	257650000	283100000	282300000	-1.5381	0.000016322
P07355	ANXA2	1601700000	1752800000	1718200000	624530000	564570000	539020000	-1.5552	0.000025279
Q32Q12	NME1	103710000	106660000	104780000	32955000	37243000	37053000	-1.5572	0.000016322
P55268	LAMB2	1135200000	1115000000	1205400000	378550000	374250000	400940000	-1.5825	0.000011305
P19022	CDH2	21865000	24871000	18885000	11505000	10904000	3014775	-1.5877	0.040953
P11021	HSPA5	612950000	576180000	586810000	193450000	188170000	203190000	-1.6028	0.000010255
Q15293	RCN1	812500000	796080000	813660000	215300000	282710000	280210000	-1.6492	0.000081784
E9PHK0	CLEC3B	1036700000	971080000	946150000	320520000	296390000	311180000	-1.67	0.000011305
O75718	CRTAP	15172000	16922000	19111000	4003152	12281000	3014775	-1.683	0.031988
P05121	SERPINE1	8786800000	8792600000	8765600000	2673000000	2707000000	2791800000	-1.689	0.0000075404
Q15084	PDIA6	132220000	123250000	132820000	40109000	35379000	42877000	-1.7176	0.000027338
P51888	PRELP	159060000	161130000	144720000	54382000	46859000	39742000	-1.7316	0.000087905
A0A0S2Z4G6	TPM1	72831000	82457000	64271000	23075000	21946000	20264000	-1.7444	0.000050395
P54826	GAS1	18071000	16563000	27530000	4003152	4188472	11569000	-1.8029	0.015706
Q8NBJ4	GOLM1	3213900000	3182100000	2673200000	1289500000	769090000	618960000	-1.8256	0.001878
Q08431	MFGE8	289640000	266940000	315120000	82849000	87540000	74000000	-1.8348	0.000028342
O00300	TNFRSF11B	324730000	318630000	342080000	106460000	79413000	91156000	-1.8404	0.000050395
A0A087WUZ3	SPTBN1	13948000	12045000	14521000	4003152	4188472	3014775	-1.8643	0.00012587
Q9Y4K0	LOXL2	429110000	424200000	476520000	124030000	138600000	100320000	-1.8841	0.000076296
Q9Y2B0	CNPY2	28253000	42281000	41406000	14276000	4188472	16419000	-1.8849	0.025501
Q96D15	RCN3	357340000	374190000	387380000	83754000	100990000	120810000	-1.8879	0.000092542
A0A0C4DFV9	SET	14878000	13145000	13259000	4003152	4188472	3014775	-1.8936	0.00009571
P09341	CXCL1	362030000	384640000	397000000	104510000	117600000	83376000	-1.9178	0.000077648
F8WC54	ADAM9	93039000	104080000	103540000	26989000	17437000	37717000	-1.9399	0.0014678
P10809	HSPD1	10444000	16091000	17580000	4003152	4188472	3014775	-1.9563	0.00071344
Q12805	EFEMP1	1634200000	1537000000	1578300000	389130000	403900000	425700000	-1.9629	0.0000075404
Q13444	ADAM15	15207000	14746000	13714000	4003152	4188472	3014775	-1.9756	0.000076296
Q9Y281	CFL2	14424000	14240000	14977000	4003152	4188472	3014775	-1.9758	0.000068869
A6XND1	IGFBP3	1689800000	1640900000	1657000000	406360000	450630000	403640000	-1.986	0.0000080748
Q16270	IGFBP7	615520000	631500000	639910000	156380000	165680000	150600000	-1.9981	0.0000075404
P11279	LAMP1	26274000	25079000	29997000	4003152	4188472	17499000	-2.0247	0.025501
F8WE86	TCN2	13550000	17282000	14556000	4003152	4188472	3014775	-2.0251	0.00011478
Q8NHP8	PLBD2	16097000	16786000	12821000	4003152	4188472	3014775	-2.0329	0.0001404
P11464	PSG1	26348000	29778000	33914000	4003152	4188472	22328000	-2.0504	0.040101
Q14257	RCN2	16259000	13859000	15948000	4003152	4188472	3014775	-2.0505	0.000082365
E9PJK1	CD81	17638000	14797000	14626000	4003152	4188472	3014775	-2.0796	0.000090658
P24592	IGFBP6	1313100000	1505700000	1489900000	372500000	330340000	297680000	-2.1098	0.000027241
Q6UWY5	OLFML1	14677000	14847000	18687000	4003152	4188472	3014775	-2.1106	0.00010858
P08476	INHBA	67293000	61744000	57986000	15899000	13109000	12722000	-2.1685	0.000027338
P13667	PDIA4	30963000	49622000	42513000	12897000	17997000	3014775	-2.1815	0.032342
Q969H8	MYDGF	40540000	35538000	33027000	9546200	7093400	7242800	-2.2001	0.000061193
O14818	PSMA7	18400000	16415000	16285000	4003152	4188472	3014775	-2.2015	0.000055217
P11940	PABPC1	15755000	17873000	18017000	4003152	4188472	3014775	-2.2164	0.000056357
Q5VTE0	EEF1A1P5	61695000	52047000	56375000	13575000	10860000	12232000	-2.2165	0.000025279
P23246	SFPQ	17044000	16425000	18372000	4003152	4188472	3014775	-2.2229	0.000050395
D6REA1	SIL1	17359000	16814000	18521000	4003152	4188472	3014775	-2.2469	0.000048481
Q9Y680	FKBP7	17298000	15996000	19621000	4003152	4188472	3014775	-2.249	0.000066874
A0A024RA52	PSMA2	15939000	15853000	22147000	4003152	4188472	3014775	-2.2635	0.00015089
P21583	KITLG	19630000	19704000	15066000	4003152	4188472	3014775	-2.283	0.000096455
A0A3B3IS67	TFPI2	19105000	16911000	18355000	4003152	4188472	3014775	-2.2914	0.000048481
Q9Y617	PSAT1	17774000	18253000	19016000	4003152	4188472	3014775	-2.3104	0.000043637
Q02413	DSG1	18197000	20131000	17239000	4003152	4188472	3014775	-2.3217	0.000050395
A0A494C1N0	FKBP2	18175000	21182000	17022000	4003152	4188472	3014775	-2.3395	0.000062823
Q16706	MAN2A1	19758000	17006000	20079000	4003152	4188472	3014775	-2.3534	0.00005143
Q7Z3B1	NEGR1	17173000	19702000	20322000	4003152	4188472	3014775	-2.3626	0.000050395
P49720	PSMB3	17821000	22262000	17488000	4003152	4188472	3014775	-2.3669	0.000073248
E9PNW4	CD59	23618000	20406000	21971000	4141200	4202200	4424700	-2.3678	0.0000075404
P55001	MFAP2	21725000	25065000	26528000	3853600	4777700	5077000	-2.4239	0.000033593
O75531	BANF1	16989000	20919000	22175000	4003152	4188472	3014775	-2.4282	0.000069826
E9PIR7	TXNRD1	19346000	23410000	21401000	4003152	4188472	3014775	-2.5277	0.000044912
H7C556	ABI3BP	262920000	239130000	229920000	47203000	33347000	47452000	-2.5321	0.000050395
Q9BS26	ERP44	22644000	19447000	23272000	4003152	4188472	3014775	-2.5545	0.000043637
P80723	BASP1	97092000	92731000	89111000	16677000	15269000	13898000	-2.6082	0.0000087368
P30453	HLA-A	23461000	19306000	25398000	4003152	4188472	3014775	-2.6101	0.000054507
P04259	KRT6B	22610000	22346000	23525000	4003152	4188472	3014775	-2.6258	0.000028299
P49721	PSMB2	21724000	23657000	23455000	4003152	4188472	3014775	-2.6325	0.000028643
P31431	SDC4	24171000	22112000	23379000	4003152	4188472	3014775	-2.6498	0.000028643
D6RGV2	IL7R	24636000	24890000	22968000	4003152	4188472	3014775	-2.7074	0.000027415
J3KN67	TPM3	38172000	45287000	27745000	4003152	4188472	9360100	-2.7518	0.0012784
A6H8L4	ADAM17	22631000	30544000	23318000	4003152	4188472	3014775	-2.7723	0.000054507
P35555	FBN1	5298300000	5630200000	5334700000	796950000	753080000	742050000	-2.827	0.000004589
P24534	EEF1B2	24570000	28891000	26808000	4003152	4188472	3014775	-2.8521	0.000028038
O94907	DKK1	28508000	26126000	27105000	4003152	4188472	3014775	-2.8805	0.000024071
A0A2U3U020	XG	60129000	59222000	53679000	12988000	4188472	8447600	-2.9001	0.0013234
M0R2E9	PLAUR	26015000	30319000	26761000	4003152	4188472	3014775	-2.902	0.000027338
O95302	FKBP9	56443000	45040000	52611000	4003152	25504000	3014775	-2.9211	0.021622
P50454	SERPINH1	1000400000	969210000	974270000	131760000	119300000	130340000	-2.9496	0.000004589
H7C3T4	PRDX4	33109000	31098000	26638000	4003152	4188472	3014775	-3.0279	0.000028299
O75095	MEGF6	32505000	29003000	30270000	4003152	4188472	3014775	-3.047	0.000021696
Q9GZP0	PDGFD	30314000	29105000	33029000	4003152	4188472	3014775	-3.0571	0.000022149
P04792	HSPB1	67323000	78522000	83114000	50265000	4188472	3014775	-3.145	0.041991
P61604	HSPE1	37245000	33926000	31940000	4003152	4188472	3014775	-3.2137	0.000020016
P02462	COL4A1	36318000	31866000	36300000	4003152	4188472	3014775	-3.2329	0.000019757
F8W914	RTN4	35821000	34994000	36175000	4003152	4188472	3014775	-3.2697	0.000016202
P19876	CXCL3	40904000	38084000	36121000	4003152	4188472	3014775	-3.3735	0.000016322
P40926	MDH2	37231000	46902000	35506000	4003152	4188472	3014775	-3.4201	0.000027241
P53634	CTSC	35256000	43193000	41739000	4003152	4188472	3014775	-3.4321	0.000020016
P25398	RPS12	40994000	40046000	42814000	4003152	4188472	3014775	-3.4804	0.000014003
E9PL83	ADM	127110000	134780000	127000000	13320000	19264000	5924600	-3.4943	0.00075207
E7ETU9	PLOD2	43513000	42066000	40080000	4003152	4188472	3014775	-3.5011	0.000014003
P43235	CTSK	104720000	85165000	115270000	4003152	4188472	37964000	-3.5524	0.015486
O43852	CALU	2768500000	2888400000	2800200000	261890000	239740000	188250000	-3.6292	0.000011305
A0A087X0K0	COL15A1	51265000	43727000	46713000	4003152	4188472	3014775	-3.6722	0.000014492
P35556	FBN2	503380000	733970000	713490000	41500000	52749000	57756000	-3.6753	0.000031097
P30048	PRDX3	53676000	51569000	47795000	4003152	4188472	3014775	-3.7846	0.000012301
Q9NP84	TNFRSF12A	50428000	57656000	49875000	4003152	4188472	3014775	-3.8287	0.000013223
O14672	ADAM10	336620000	330490000	301000000	19214000	22527000	24284000	-3.8792	0.0000075404
Q8N6G6	ADAMTSL1	247650000	213620000	204860000	8470700	21127000	16265000	-3.9541	0.00017368
Q6UXH8	CCBE1	62155000	59944000	62928000	4003152	4188472	3014775	-4.0598	0.0000095345
O60687	SRPX2	93734000	93082000	93229000	4003152	4188472	3014775	-4.658	0.0000075404
P05386	RPLP1	91622000	97654000	101700000	4003152	4188472	3014775	-4.7119	0.0000075404
A0A3B3ISX9	TNXB	408430000	250270000	293770000	9761700	13257000	7491400	-4.9729	0.000033593
Q6UXH9	PAMR1	190010000	190730000	171320000	4003152	13569000	3014775	-5.0701	0.0005078
O00468	AGRN	144890000	127250000	145260000	4003152	4188472	3014775	-5.2311	0.0000075404
P08572	COL4A2	326470000	355970000	306210000	4003152	4188472	11912000	-5.8143	0.00010106
O95965	ITGBL1	378690000	414610000	416790000	3062200	10902000	3818000	-6.3233	0.00010296
F6UXX1	SYNCRIP	339080000	410300000	433410000	4003152	4188472	3014775	-6.7287	0.0000075404
P27658	COL8A1	383840000	417170000	337750000	2234600	2278900	2408100	-7.3575	0.0000011769
