# Supplementary material for: Self‐Produced Brain‐Like ECM From 3D‐Cultured Dermal Fibroblasts Enhances Neuronal Growth and Survival
Source: Biotechnol J. 2025 Mar 10;20(3):e202400594. doi: 10.1002/biot.202400594 (PMC11891511; doi:10.1002/biot.202400594)
Supplement: Supplementary file 4 — Supporting Information [file BIOT-20-e202400594-s002.xlsx]

## Sheet: Feuil1
Symbol	Categories	Sub-Categories	Log(Fold Change)	ajusted p-value	Regulation
AEBP1	Core matrisome	ECM Glycoproteins	8.4988	0.00000079305	up
MXRA5	Core matrisome	ECM Glycoproteins	7.9975	0.000064028	up
LTBP1	Core matrisome	ECM Glycoproteins	7.5219	0.00049726	up
DPT	Core matrisome	ECM Glycoproteins	7.3973	0.0000044124	up
FBLN5	Core matrisome	ECM Glycoproteins	6.5716	0.000006212	up
NID2	Core matrisome	ECM Glycoproteins	5.8033	0.000079975	up
FBN1	Core matrisome	ECM Glycoproteins	5.743	0.000001634	up
EFEMP1	Core matrisome	ECM Glycoproteins	5.2082	0.000058205	up
SPON1	Core matrisome	ECM Glycoproteins	4.8285	0.0000036236	up
EFEMP2	Core matrisome	ECM Glycoproteins	4.8115	0.00033401	up
THBS2	Core matrisome	ECM Glycoproteins	4.3629	0.000019955	up
MFAP4	Core matrisome	ECM Glycoproteins	4.3554	0.000020205	up
FBLN1	Core matrisome	ECM Glycoproteins	4.1959	0.0000010174	up
FBLN2	Core matrisome	ECM Glycoproteins	4.1768	0.00000056283	up
TGFBI	Core matrisome	ECM Glycoproteins	4.1442	0.00000088711	up
THBS1	Core matrisome	ECM Glycoproteins	4.0701	0.00000056283	up
MFAP5	Core matrisome	ECM Glycoproteins	3.6831	0.000035148	up
EMILIN1	Core matrisome	ECM Glycoproteins	3.5941	0.00000061113	up
LTBP2	Core matrisome	ECM Glycoproteins	3.5435	0.000010542	up
SRPX2	Core matrisome	ECM Glycoproteins	3.1321	0.000081544	up
TNC	Core matrisome	ECM Glycoproteins	3.0519	0.00000079305	up
ECM2	Core matrisome	ECM Glycoproteins	3.0176	0.000064648	up
HMCN1	Core matrisome	ECM Glycoproteins	2.8052	0.00007393	up
NID1	Core matrisome	ECM Glycoproteins	2.7788	0.026601	up
SLIT3	Core matrisome	ECM Glycoproteins	2.5745	0.00011253	up
LAMA4	Core matrisome	ECM Glycoproteins	2.523	0.00011064	up
FNDC1	Core matrisome	ECM Glycoproteins	1.6388	0.00020605	up
FN1	Core matrisome	ECM Glycoproteins	1.6057	0.0000047935	up
SPARC	Core matrisome	ECM Glycoproteins	1.4186	0.000028688	up
LAMB1	Core matrisome	ECM Glycoproteins	1.0735	0.0016032	up
ELN	Core matrisome	ECM Glycoproteins	-1.8937	0.00026016	down
IGFBP3	Core matrisome	ECM Glycoproteins	-5.3266	0.018158	down
MFGE8	Core matrisome	ECM Glycoproteins	1.6151	0.067634	not
LAMB2	Core matrisome	ECM Glycoproteins	0.78977	0.0035229	not
PCOLCE	Core matrisome	ECM Glycoproteins	0.65285	0.00033659	not
CTHRC1	Core matrisome	ECM Glycoproteins	0.53085	0.0008303	not
LAMC1	Core matrisome	ECM Glycoproteins	0.49064	0.0035065	not
ECM1	Core matrisome	ECM Glycoproteins	0.44047	0.00037074	not
COL12A1	Core matrisome	Collagens	4.0614	0.00000056283	up
COL14A1	Core matrisome	Collagens	6.5449	0.0000062886	up
COL6A3	Core matrisome	Collagens	3.7946	0.00000075124	up
COL11A1	Core matrisome	Collagens	3.7	0.00003631	up
COL6A2	Core matrisome	Collagens	3.4295	0.0000013235	up
COL6A1	Core matrisome	Collagens	3.1642	0.000001634	up
COL5A1	Core matrisome	Collagens	3.0646	0.00000079722	up
COL18A1	Core matrisome	Collagens	2.9233	0.0043651	up
COL5A2	Core matrisome	Collagens	2.6505	0.0000041087	up
COL16A1	Core matrisome	Collagens	2.1693	0.0089353	up
COL3A1	Core matrisome	Collagens	2.0963	0.0000039349	up
COL8A1	Core matrisome	Collagens	1.4728	0.00051538	up
COL2A1	Core matrisome	Collagens	-4.2636	0.000028516	down
COL1A2	Core matrisome	Collagens	0.30766	0.00089199	not
COL1A1	Core matrisome	Collagens	-0.070353	0.23509	not
BGN	Core matrisome	Proteoglycans	5.7851	0.0000086926	up
DCN	Core matrisome	Proteoglycans	11.803	0.0000043315	up
FMOD	Core matrisome	Proteoglycans	9.5605	0.00000056283	up
LUM	Core matrisome	Proteoglycans	8.1158	0.00000082112	up
PRELP	Core matrisome	Proteoglycans	7.6639	0.0000043315	up
PODN	Core matrisome	Proteoglycans	3.5184	0.000040373	up
VCAN	Core matrisome	Proteoglycans	2.0832	0.000013491	up
HSPG2	Core matrisome	Proteoglycans	1.6199	0.0000089185	up
GPC6	Matrisome-associated	ECM-affiliated Proteins	3.0888	0.000019242	up
GREM1	Matrisome-associated	ECM-affiliated Proteins	3.4194	0.000060962	up
COLEC12	Matrisome-associated	ECM-affiliated Proteins	2.6386	0.000098234	up
SDC1	Matrisome-associated	ECM-affiliated Proteins	-1.9598	0.012706	down
CSPG4	Matrisome-associated	ECM-affiliated Proteins	-2.0957	0.035363	down
SEMA7A	Matrisome-associated	ECM-affiliated Proteins	-3.5072	0.00027535	down
LGALS3	Matrisome-associated	ECM-affiliated Proteins	0.70588	0.00020605	not
LGALS1	Matrisome-associated	ECM-affiliated Proteins	0.36885	0.00043672	not
ANXA5	Matrisome-associated	ECM-affiliated Proteins	0.26935	0.0046328	not
ANXA4	Matrisome-associated	ECM-affiliated Proteins	-0.21213	0.0082811	not
ANXA6	Matrisome-associated	ECM-affiliated Proteins	-0.23715	0.0020135	not
LMAN1	Matrisome-associated	ECM-affiliated Proteins	-0.319	0.0021846	not
ANXA11	Matrisome-associated	ECM-affiliated Proteins	-0.36604	0.0006855	not
ANXA2	Matrisome-associated	ECM-affiliated Proteins	-0.47769	0.00014472	not
ANXA1	Matrisome-associated	ECM-affiliated Proteins	-0.55306	0.00008582	not
ANXA7	Matrisome-associated	ECM-affiliated Proteins	-0.67255	0.00016436	not
ADAMTSL4	Matrisome-associated	ECM Regulators	2.0813	0.00022712	up
LOXL1	Matrisome-associated	ECM Regulators	6.6927	0.000059957	up
ITIH5	Matrisome-associated	ECM Regulators	5.2002	0.000012089	up
SERPING1	Matrisome-associated	ECM Regulators	3.2348	0.0038023	up
MMP2	Matrisome-associated	ECM Regulators	2.5338	0.0000017092	up
CTSK	Matrisome-associated	ECM Regulators	2.2148	0.000028644	up
SULF1	Matrisome-associated	ECM Regulators	2.1766	0.0002547	up
SERPINE2	Matrisome-associated	ECM Regulators	2.0363	0.000012044	up
MMP1	Matrisome-associated	ECM Regulators	1.8923	0.000065968	up
CTSZ	Matrisome-associated	ECM Regulators	1.3934	0.000020385	up
SERPINB8	Matrisome-associated	ECM Regulators	-1.1111	0.00002368	down
SERPINB6	Matrisome-associated	ECM Regulators	-1.1637	0.000094146	down
PLOD3	Matrisome-associated	ECM Regulators	-1.164	0.000038755	down
PLOD2	Matrisome-associated	ECM Regulators	-1.5324	0.000012063	down
MMP3	Matrisome-associated	ECM Regulators	-1.6407	0.053091	not
P4HA2	Matrisome-associated	ECM Regulators	-1.8791	0.0000086926	down
OGFOD1	Matrisome-associated	ECM Regulators	-1.9861	0.035748	down
TGM2	Matrisome-associated	ECM Regulators	-2.0205	0.0000043315	down
SERPINE1	Matrisome-associated	ECM Regulators	-2.7945	0.000001634	down
SERPINB2	Matrisome-associated	ECM Regulators	-2.9967	0.0000036343	down
CSTA	Matrisome-associated	ECM Regulators	-3.34	0.000090289	down
CD109	Matrisome-associated	ECM Regulators	0.48936	0.0051152	not
CTSA	Matrisome-associated	ECM Regulators	0.37717	0.1041	not
CTSL	Matrisome-associated	ECM Regulators	0.30899	0.088764	not
CTSB	Matrisome-associated	ECM Regulators	0.0096062	0.83582	not
SERPINH1	Matrisome-associated	ECM Regulators	-0.40802	0.00031549	not
CSTB	Matrisome-associated	ECM Regulators	-0.46372	0.00050123	not
HTRA1	Matrisome-associated	ECM Regulators	-0.53448	0.0015921	not
SERPINB1	Matrisome-associated	ECM Regulators	-0.62082	0.00017399	not
LOXL2	Matrisome-associated	ECM Regulators	-0.63627	0.0010052	not
CTSC	Matrisome-associated	ECM Regulators	-0.66678	0.0011057	not
MMP14	Matrisome-associated	ECM Regulators	-0.71447	0.000094226	not
PLOD1	Matrisome-associated	ECM Regulators	-0.72829	0.000027944	not
P4HA1	Matrisome-associated	ECM Regulators	-0.83659	0.000018652	not
CTSD	Matrisome-associated	ECM Regulators	-0.9005	0.000020417	not
ANGPTL2	Matrisome-associated	Secreted Factors	4.1366	0.000023396	up
S100A3	Matrisome-associated	Secreted Factors	2.2753	0.0043695	up
S100A13	Matrisome-associated	Secreted Factors	1.5341	0.0000039349	up
FSTL1	Matrisome-associated	Secreted Factors	1.1424	0.000032903	up
SFRP1	Matrisome-associated	Secreted Factors	1.0659	0.00025113	up
S100A16	Matrisome-associated	Secreted Factors	1.0424	0.000014871	up
FGF2	Matrisome-associated	Secreted Factors	-2.4296	0.000211	down
HCFC1	Matrisome-associated	Secreted Factors	-2.6419	0.00015888	down
S100A7	Matrisome-associated	Secreted Factors	-2.6885	0.00031506	down
S100A9	Matrisome-associated	Secreted Factors	-3.8407	0.00003821	down
IL1RN	Matrisome-associated	Secreted Factors	-4.4145	0.000027057	down
S100A11	Matrisome-associated	Secreted Factors	0.90703	0.000021869	not
S100A4	Matrisome-associated	Secreted Factors	0.72269	0.000027944	not
S100A6	Matrisome-associated	Secreted Factors	0.50835	0.00027568	not
S100A10	Matrisome-associated	Secreted Factors	0.39804	0.0015019	not
